# Supplementary material for: The histone methyltransferase SETD2 regulates adult brain structure, connectivity and neurogenesis
Source: Sci Rep. 2025 Sep 29;15:33411. doi: 10.1038/s41598-025-18780-7 (PMC12480832; doi:10.1038/s41598-025-18780-7)
Supplement: Supplementary file 1 — Supplementary Material 1 [file 41598_2025_18780_MOESM1_ESM.xlsx]

## Sheet: Body Weight
Ctrl			cKO
ID	Sex	Weight (g)	ID	Sex	Weight (g)
445443	F	22.5	431813	M	25.2
445444	M	28.4	431814	M	26.7
445445	M	24.6	436712	M	22.9
445464	M	28.6	436771	F	18.6
458648	M	28.4	445461	M	23.5
458645	F	18.9	445462	M	23.1
461583	M	25.5	454981	M	23.8
461581	F	21.3	461093	F	21
461580	F	21.8	461582	F	19.6
436714	M	27.2
Non-DTMRI Brains
481120	F	22.8	481121	F	21.7
481082	M	28.2	481123	M	23.8
481083	M	28.3	481084	M	24
481085	M	26.7	484163	M	25.8
484162	F	21.6	491363	M	21.9
491363	F	20.2

## Sheet: Brain Volume
	Control - Volume (mm^3)											cKO - Volume (mm^3)
Label & Sample ID	436714	445443	445444	445445	445464	458645	458648	461580	461581	461583	Label & Sample ID	431813	431814	436712	436771	445461	454981	461093	445462	461582		q-value
Whole Brain	467.937	467.062	453.955	451.406	455.038	423.461	446.224	447.548	459.363	459.222	Whole Brain	436.426	431.161	429.529	377.16	416.804	402.278	438.635	420.054	403.868		0.000541
Hippocampus	27.5851	25.4758	25.7798	26.5373	26.9468	25.4583	27.3975	25.4695	27.1244	26.86	Hippocampus	22.7586	22.9149	22.0488	20.2894	22.2298	20.283	24.3956	23.0769	21.7712		0.368598
CC & Ext Capsule	17.1117	15.8747	15.8144	15.5026	14.9261	12.7869	14.6868	14.3553	16.0531	14.9307	CC & Ext Capsule	14.2698	14.0019	13.6817	10.7996	13.583	12.1207	13.5434	13.5606	12.4055		0.001466
Caudate Putamen	31.0278	29.6967	29.5918	29.8494	29.3348	27.7237	27.1812	29.3017	32.4991	28.4417	Caudate Putamen	28.6188	29.1684	29.1066	26.3678	28.176	28.2346	28.2315	27.2822	26.4041		0.000662
Anterior Commisure	1.19944	1.2221	1.18897	1.13573	1.0676	0.932735	1.0324	1.01902	1.37756	0.989134	Anterior Commisure	1.19359	1.22323	1.1302	1.12982	1.22463	1.07496	1.04332	1.10083	1.03267		2e-06
Globus Pallidus	2.69803	3.06779	2.98871	3.06154	2.89622	2.70113	2.63947	2.83203	3.2337	2.65147	Globus Pallidus	2.88123	2.89013	2.86941	2.67591	2.70256	2.66925	2.73757	2.93719	2.58016		0.000541
Internal Capsule	2.21436	2.50366	2.3052	2.32298	2.36219	2.1066	2.27019	2.22906	2.32249	2.30094	Internal Capsule	2.232	2.24961	2.10312	1.7575	2.1107	1.95448	2.0102	2.26372	1.98358		0.027801
Thalamus	26.3976	27.3856	27.3861	25.9469	25.9257	24.5392	25.851	25.5945	27.2894	25.9105	Thalamus	25.4338	23.8118	25.0934	21.4899	23.0589	23.5789	25.3108	23.9728	23.1674		0.093772
Cerebellum	57.2239	60.1387	56.1109	54.4078	57.2334	52.7066	59.9197	56.2894	51.3718	59.7537	Cerebellum	53.3123	53.7546	52.6127	50.512	53.187	48.222	55.3909	54.2535	55.2533		0.009876
Superior Colliculi	8.39472	8.19356	8.16192	7.95547	7.97705	8.12373	8.96422	8.95893	8.13578	8.14458	Superior Colliculi	7.8146	7.71005	8.26247	7.46104	7.43865	7.79334	7.74325	7.9107	7.49667		0.100141
Ventricles	1.17384	1.17978	1.10352	1.25519	1.35992	1.1986	1.36232	1.21711	1.22619	1.63906	Ventricles	1.16877	1.21762	1.12297	1.13433	1.25481	1.21403	1.29452	1.14549	1.17543		0.019077
Hypothalamus	12.9946	13.0474	12.797	12.2949	12.998	11.9621	12.1453	12.2232	12.0875	12.7344	Hypothalamus	12.2711	11.8717	12.9332	11.514	11.6101	12.3003	12.1523	12.3637	11.6801		0.100267
Inferior Colliculi	5.3166	5.52482	5.30438	5.19792	5.39641	5.38359	5.32148	5.35411	5.37264	5.58284	Inferior Colliculi	5.06769	5.37494	5.49634	5.10181	4.9098	5.12428	5.31498	5.33642	5.06594		0.026318
Central Gray	4.37221	4.29763	4.36228	3.86297	4.06413	3.87368	4.01091	3.99114	4.03405	4.08546	Central Gray	4.0203	3.76719	4.28959	4.15117	3.71602	3.77706	4.02734	4.19122	3.80557		0.003223
Neocortex	147.162	146.339	143.39	142.586	142.357	133.325	142.559	143.753	152.69	145.403	Neocortex	133.188	132.341	130.509	102.872	128.915	121.092	136.812	127.689	122.968		0.000541
Amygdala	13.8225	13.3959	13.6308	13.3566	12.7308	12.2055	12.9618	12.4745	12.9593	12.4503	Amygdala	12.8822	12.8162	12.7924	11.1643	12.4715	12.0238	12.1771	12.3124	11.3593		0.258704
Olfactory Bulb	29.0253	26.4461	27.1958	26.1119	25.3938	23.0577	26.8054	23.375	27.5004	27.399	Olfactory Bulb	27.3049	25.8536	24.7171	22.3252	24.6987	24.8262	23.724	24.8351	21.9173		0.100267
Brain Stem	51.8339	55.0573	49.4076	53.2299	54.5903	49.2663	44.14	52.1057	46.5069	52.6109	Brain Stem	55.0974	53.496	53.0228	50.9507	49.7939	49.6699	56.3155	49.3366	48.3231		0.009876
Rest of Midbrain	11.6124	12.1893	12.1564	11.0904	11.4856	11.3289	11.8487	11.6365	11.155	11.7865	Rest of Midbrain	11.3871	10.8989	11.8296	10.9483	10.4978	11.1337	11.3134	11.6039	11.3108		0.018949
Basal Forebrain Septum	14.3111	13.4599	12.9707	13.2133	13.368	12.4991	12.7742	12.9336	13.7585	13.0933	Basal Forebrain Septum	13.2429	13.406	13.6995	12.3425	12.9783	13.0005	12.7619	12.6821	12.0149		0.023599
Fimbria	2.45956	2.56654	2.30863	2.48702	2.62418	2.2816	2.352	2.43445	2.66507	2.4542	Fimbria	2.28058	2.39316	2.20818	2.17312	2.24648	2.1848	2.33492	2.19939	2.15329		0.001859
	Normalized to Whole Brain Volume - Control (mm^3)											Normalized to Whole Brain Volume - cKO (mm^3)
Whole Brain	-	-	-	-	-	-	-	-	-	-	Whole Brain	-	-	-	-	-	-	-	-	-		q-value
Hippocampus	0.0589505	0.0545448	0.0567893	0.0587881	0.0592188	0.0601196	0.0613986	0.056909	0.0590479	0.0584903	Hippocampus	0.0521477	0.053147	0.0513325	0.0537951	0.053334	0.0504204	0.0556171	0.054938	0.0539067		0.000103
CC & Ext Capsule	0.0365684	0.0339884	0.0348369	0.0343429	0.0328019	0.0301962	0.0329135	0.0320755	0.0349464	0.0325131	CC & Ext Capsule	0.032697	0.0324749	0.0318528	0.028634	0.0325885	0.0301302	0.0308763	0.032283	0.0307167		0.022159
Caudate Putamen	0.0663077	0.0635819	0.0651867	0.0661254	0.0644667	0.0654693	0.0609139	0.0654717	0.0707482	0.0619346	Caudate Putamen	0.0655754	0.0676508	0.067764	0.0699114	0.0676002	0.0701868	0.0643622	0.0649493	0.065378		0.103879
Anterior Commisure	0.00256325	0.00261657	0.00261914	0.00251598	0.00234618	0.00220265	0.00231364	0.0022769	0.00299885	0.00215394	Anterior Commisure	0.00273492	0.00283706	0.00263125	0.0029956	0.00293815	0.00267218	0.00237856	0.00262069	0.00255695		0.046768
Globus Pallidus	0.0057658	0.00656827	0.00658372	0.00678223	0.00636479	0.0063787	0.00591513	0.00632788	0.00703953	0.00577383	Globus Pallidus	0.00660188	0.00670314	0.00668036	0.00709489	0.00648401	0.00663534	0.00624112	0.00699241	0.00638862		0.103879
Internal Capsule	0.00473218	0.00536044	0.00507804	0.0051461	0.00519119	0.00497472	0.00508756	0.00498061	0.00505589	0.00501052	Internal Capsule	0.00511427	0.00521756	0.00489634	0.00465982	0.00506402	0.00485853	0.00458286	0.00538912	0.00491145		0.311048
Thalamus	0.0564128	0.0586337	0.0603278	0.0574802	0.0569748	0.0579491	0.0579328	0.0571883	0.0594071	0.0564226	Thalamus	0.0582775	0.0552272	0.0584207	0.0569781	0.0553232	0.0586135	0.0577036	0.0570708	0.0573637		0.268497
Cerebellum	0.12229	0.128759	0.123605	0.12053	0.125777	0.124466	0.134282	0.125773	0.111833	0.13012	Cerebellum	0.122157	0.124674	0.122489	0.133927	0.127607	0.119872	0.12628	0.129158	0.13681		0.352019
Superior Colliculi	0.0179399	0.0175428	0.0179796	0.0176238	0.0175305	0.0191841	0.0200891	0.0200178	0.017711	0.0177356	Superior Colliculi	0.0179059	0.0178821	0.0192361	0.0197821	0.0178469	0.019373	0.0176531	0.0188326	0.0185622		0.428007
Ventricles	0.00250854	0.00252596	0.0024309	0.00278062	0.00298859	0.00283049	0.003053	0.00271951	0.00266933	0.00356921	Ventricles	0.00267805	0.00282405	0.00261442	0.00300755	0.00301055	0.00301789	0.00295125	0.00272701	0.00291043		0.459743
Hypothalamus	0.02777	0.027935	0.02819	0.0272369	0.0285646	0.0282484	0.027218	0.0273115	0.0263136	0.0277304	Hypothalamus	0.0281173	0.0275343	0.0301102	0.0305281	0.0278551	0.0305766	0.0277048	0.0294336	0.0289206		0.022159
Inferior Colliculi	0.0113618	0.0118289	0.0116848	0.011515	0.0118593	0.0127133	0.0119256	0.0119632	0.0116959	0.0121572	Inferior Colliculi	0.0116118	0.0124662	0.0127962	0.0135269	0.0117796	0.0127382	0.0121171	0.0127041	0.0125435		0.027513
Central Gray	0.00934359	0.00920141	0.0096095	0.00855764	0.00893141	0.00914767	0.00898857	0.0089178	0.00878184	0.00889649	Central Gray	0.00921188	0.00873732	0.00998673	0.0110064	0.00891552	0.00938918	0.00918154	0.00997782	0.0094228		0.072833
Neocortex	0.314491	0.313318	0.315868	0.315871	0.312846	0.314846	0.319479	0.321201	0.332395	0.316629	Neocortex	0.305179	0.306941	0.303842	0.272754	0.309294	0.301016	0.311904	0.303983	0.304475		0.005019
Amygdala	0.0295393	0.0286812	0.0300268	0.0295889	0.0279774	0.0288232	0.0290478	0.027873	0.0282115	0.0271117	Amygdala	0.0295175	0.0297249	0.0297824	0.0296009	0.0299218	0.0298893	0.0277614	0.0293115	0.0281262		0.148593
Olfactory Bulb	0.0620283	0.0566222	0.0599086	0.0578457	0.0558059	0.0544506	0.0600717	0.0522291	0.0598664	0.059664	Olfactory Bulb	0.0625648	0.0599628	0.0575446	0.0591929	0.0592574	0.0617141	0.054086	0.0591236	0.0542684		0.428007
Brain Stem	0.110771	0.11788	0.108838	0.11792	0.119969	0.116342	0.098919	0.116425	0.101242	0.114565	Brain Stem	0.126247	0.124074	0.123444	0.13509	0.119466	0.123472	0.128388	0.117453	0.119651		0.005019
Rest of Midbrain	0.0248162	0.0260978	0.0267789	0.0245686	0.025241	0.0267531	0.0265533	0.0260006	0.0242836	0.0256663	Rest of Midbrain	0.0260917	0.025278	0.0275409	0.0290282	0.0251864	0.0276766	0.0257923	0.0276248	0.0280062		0.046768
Basal Forebrain Septum	0.0305834	0.0288182	0.0285727	0.0292714	0.0293778	0.0295165	0.0286274	0.0288988	0.0299513	0.0285119	Basal Forebrain Septum	0.030344	0.0310928	0.0318942	0.0327248	0.0311377	0.0323172	0.0290946	0.0301916	0.0297495		0.005019
Fimbria	0.00525618	0.00549507	0.00508559	0.0055095	0.00576695	0.00538798	0.0052709	0.00543953	0.00580167	0.00534426	Fimbria	0.00522559	0.0055505	0.00514093	0.00576179	0.00538978	0.00543107	0.00532316	0.00523597	0.00533166		0.428007

## Sheet: Hippocampus Volume
	Control - Volume (mm^3)											cKO - Volume (mm^3)
Label & Sample ID	436714	445443	445444	445445	445464	458645	458648	461580	461581	461583	Label & Sample ID	431813	431814	436712	436771	445461	454981	461093	445462	461582		q-value
Whole Hippocampus	21.9137	20.352	20.6854	21.1724	21.6045	20.4469	21.9642	20.4771	21.6799	21.4105	Whole Hippocampus	17.7842	17.9778	17.4427	16.3236	17.5812	15.9104	19.3092	17.39	17.0908		N/A
CA1 Pyramidal Cell Layer	0.874123	0.799787	0.793772	0.85527	0.916308	0.985897	1.00847	0.860206	0.947489	0.931737	CA1 Pyramidal Cell Layer	0.845155	0.797872	0.7056	0.621338	0.773408	0.628054	0.915823	0.702579	0.820556		0.002704
CA1 Oriens Layer	2.0782	2.18445	2.18744	2.19901	2.25314	2.29331	2.39785	2.1336	2.47729	2.35114	CA1 Oriens Layer	2.17616	1.991	1.9124	1.52864	1.88362	1.72419	2.32664	1.7517	2.07615		0.001958
CA1 Lacunosum Moleculare Layer	2.21128	1.69881	1.80324	1.90102	2.11043	1.93107	2.15459	1.9353	1.94477	2.06159	CA1 Lacunosum Moleculare Layer	1.64915	1.73376	1.61978	1.48907	1.73765	1.44974	1.84359	1.87367	1.62784		0.000514
CA1 Radiatum Layer	2.73328	2.17374	2.25115	2.50574	2.7568	2.76832	2.89698	2.53412	2.62696	2.76853	CA1 Radiatum Layer	2.21352	2.18604	1.93773	1.72179	2.13638	1.74442	2.4703	2.17695	2.22296		0.000336
CA2 Pyramidal Cell Layer	0.151936	0.133541	0.124909	0.139286	0.159839	0.162482	0.167229	0.145948	0.153932	0.155793	CA2 Pyramidal Cell Layer	0.125746	0.118949	0.128038	0.115199	0.113419	0.107971	0.145705	0.103466	0.133217		0.000341
CA2 Oriens Layer	0.387864	0.368363	0.356279	0.383629	0.394445	0.420824	0.412625	0.378774	0.410332	0.3863	CA2 Oriens Layer	0.348619	0.336481	0.356414	0.306326	0.328147	0.309887	0.386165	0.303926	0.355551		0.000256
CA2 Radiatum Layer	0.581499	0.424412	0.414162	0.44688	0.542821	0.536266	0.559975	0.526745	0.503765	0.532598	CA2 Radiatum Layer	0.361404	0.389914	0.362213	0.314796	0.385652	0.327904	0.440298	0.39075	0.42665		6.7e-05
CA3 Pyramidal Layer (Inner)	0.164343	0.161808	0.172516	0.16197	0.159003	0.138719	0.148322	0.142522	0.156656	0.144869	CA3 Pyramidal Layer (Inner)	0.112745	0.11671	0.117033	0.12348	0.118976	0.10646	0.126069	0.11582	0.109805		<0.000001
CA3 Pyramidal Layer (Outer)	0.709349	0.689821	0.687528	0.707946	0.687879	0.641405	0.674204	0.652545	0.679679	0.646988	CA3 Pyramidal Layer (Outer)	0.558815	0.554931	0.550885	0.551937	0.537372	0.517709	0.601432	0.488417	0.539368		<0.000001
CA3 Oriens Layer	3.25533	3.6357	3.44244	3.48123	3.27187	3.0361	3.26186	3.10593	3.27594	3.18698	CA3 Oriens Layer	2.77889	2.76001	2.86342	2.73506	2.65253	2.6474	2.9298	2.58917	2.64721		<0.000001
CA3 Radiatum Layer	1.83591	1.57395	1.63483	1.62935	1.67283	1.605	1.73463	1.655	1.66355	1.6102	CA3 Radiatum Layer	1.33441	1.29365	1.26517	1.23361	1.28054	1.1576	1.44815	1.26158	1.2933		<0.000001
Stratum Lucidum	0.50514	0.470966	0.474661	0.486071	0.475255	0.452571	0.489901	0.466516	0.472665	0.462605	Stratum Lucidum	0.386003	0.390669	0.377264	0.392908	0.37721	0.354553	0.424034	0.355578	0.378612		<0.000001
Molecular layer of Dentate Gyrus	4.10176	3.78817	4.01984	4.01569	3.97156	3.6097	4.00134	3.9092	4.09968	4.09992	Molecular layer of Dentate Gyrus	3.30278	3.56881	3.54386	3.42987	3.56948	3.26604	3.4836	3.5629	3.04292		5e-06
Granule Layer of Dentate Gyrus	1.51561	1.46107	1.51262	1.45816	1.45101	1.18458	1.32734	1.31858	1.50026	1.33673	Granule Layer of Dentate Gyrus	1.05891	1.16766	1.17098	1.16669	1.13524	1.08098	1.16044	1.14862	0.951157		7e-06
Polymorph Layer of Dentate Gyrus	0.808068	0.787461	0.81001	0.80119	0.781338	0.68065	0.72885	0.712073	0.766935	0.734541	Polymorph Layer of Dentate Gyrus	0.531843	0.571358	0.531951	0.592882	0.551587	0.4875	0.607177	0.564857	0.465491		<0.000001
NORMALIZED HIPPOCAMPAL VOLUMES - Normalized to sum of regions, not to average hippocampal area from whole brain template
	Control - Normalized Volume (mm^3)											cKO - Normalized Volume (mm^3)
Label & Sample ID	436714	445443	445444	445445	445464	458645	458648	461580	461581	461583	Label & Sample ID	431813	431814	436712	436771	445461	454981	461093	445462	461582		q-value
Whole Hippocampus	-	-	-	-	-	-	-	-	-	-		-	-	-	-	-	-	-	-	-		N/A
CA1 Pyramidal Cell Layer	0.0398894	0.0392976	0.0383735	0.0403954	0.0424128	0.0482174	0.0459143	0.0420083	0.0437036	0.0435177	CA1 Pyramidal Cell Layer	0.0475229	0.0443809	0.0404524	0.0380638	0.0439906	0.0394744	0.0474293	0.0404014	0.0480116		0.5481
CA1 Oriens Layer	0.0948357	0.107333	0.105748	0.103862	0.10429	0.112159	0.109171	0.104195	0.114267	0.109812	CA1 Oriens Layer	0.122365	0.110748	0.109639	0.093646	0.107138	0.108369	0.120494	0.10073	0.121478		0.37384
CA1 Lacunosum Moleculare Layer	0.100909	0.0834712	0.0871745	0.0897875	0.0976846	0.0944432	0.0980957	0.0945106	0.0897038	0.0962886	CA1 Lacunosum Moleculare Layer	0.0927314	0.0964389	0.0928627	0.0912219	0.0988356	0.091119	0.0954772	0.107744	0.0952466		0.37384
CA1 Radiatum Layer	0.124729	0.106807	0.108828	0.118349	0.127603	0.135391	0.131896	0.123754	0.12117	0.129307	CA1 Radiatum Layer	0.124466	0.121597	0.111091	0.105479	0.121515	0.10964	0.127934	0.125184	0.130068		0.487358
CA2 Pyramidal Cell Layer	0.00693338	0.00656155	0.00603851	0.00657865	0.0073984	0.00794654	0.00761372	0.00712739	0.00710022	0.00727647	CA2 Pyramidal Cell Layer	0.00707068	0.00661643	0.00734048	0.00705721	0.00645115	0.00678619	0.00754588	0.00594975	0.00779467		0.631028
CA2 Oriens Layer	0.0176996	0.0180996	0.0172237	0.0181193	0.0182575	0.0205813	0.0187863	0.0184975	0.0189268	0.0180425	CA2 Oriens Layer	0.0196028	0.0187165	0.0204334	0.0187658	0.0186646	0.019477	0.019999	0.0174771	0.0208037		0.121564
CA2 Radiatum Layer	0.0265359	0.0208535	0.020022	0.0211067	0.0251253	0.0262273	0.0254949	0.0257237	0.0232365	0.0248755	CA2 Radiatum Layer	0.0203217	0.0216886	0.0207658	0.0192847	0.0219355	0.0206094	0.0228025	0.0224698	0.0249637		0.090752
CA3 Pyramidal Layer (Inner)	0.00749956	0.00795045	0.00833999	0.00765004	0.00735971	0.00678436	0.00675291	0.00696008	0.00722586	0.00676625	CA3 Pyramidal Layer (Inner)	0.00633963	0.00649189	0.00670955	0.00756451	0.00676722	0.00669122	0.00652895	0.00666016	0.00642481		0.033026
CA3 Pyramidal Layer (Outer)	0.0323701	0.0338944	0.0332374	0.0334371	0.0318396	0.0313693	0.0306956	0.0318671	0.0313506	0.0302182	CA3 Pyramidal Layer (Outer)	0.0314221	0.0308675	0.0315825	0.0338122	0.0305651	0.032539	0.0311474	0.0280861	0.031559		0.37384
CA3 Oriens Layer	0.148552	0.17864	0.166419	0.164423	0.151444	0.148487	0.148508	0.151679	0.151105	0.148851	CA3 Oriens Layer	0.156257	0.153523	0.164161	0.167553	0.150873	0.166394	0.151731	0.148889	0.154891		0.631028
CA3 Radiatum Layer	0.0837791	0.0773362	0.079033	0.0769562	0.0774296	0.078496	0.0789755	0.0808222	0.0767324	0.075206	CA3 Radiatum Layer	0.0750337	0.0719581	0.0725328	0.0755722	0.0728357	0.0727574	0.0749978	0.0725464	0.0756723		0.001318
Stratum Lucidum	0.0230513	0.023141	0.0229467	0.0229577	0.0219979	0.022134	0.0223046	0.0227824	0.021802	0.0216064	Stratum Lucidum	0.0217049	0.0217306	0.0216287	0.0240699	0.0214553	0.0222843	0.0219602	0.0204473	0.022153		0.273939
Molecular layer of Dentate Gyrus	0.187178	0.186132	0.194332	0.189666	0.18383	0.17654	0.182176	0.190906	0.1891	0.191491	Molecular layer of Dentate Gyrus	0.185715	0.198512	0.203171	0.210117	0.203028	0.205277	0.180411	0.204882	0.178044		0.090752
Granule Layer of Dentate Gyrus	0.0691627	0.0717898	0.073125	0.0688707	0.0671623	0.0579345	0.0604321	0.064393	0.0692005	0.0624333	Granule Layer of Dentate Gyrus	0.0595423	0.0649501	0.0671328	0.0714726	0.0645712	0.0679417	0.0600977	0.0660507	0.0556532		0.37384
Polymorph Layer of Dentate Gyrus	0.036875	0.038692	0.0391585	0.0378412	0.0361655	0.0332887	0.0331836	0.0347742	0.0353754	0.0343075	Polymorph Layer of Dentate Gyrus	0.0299054	0.0317813	0.030497	0.0363206	0.0313737	0.0306403	0.0314449	0.0324817	0.0272364		0.002123

## Sheet: Diencephalon Volumes
	Control - Volume (mm^3)											cKO - Volume (mm^3)
Label & Sample ID	436714	445443	445444	445445	445464	458645	458648	461580	461581	461583	Label & Sample ID	431813	431814	436712	436771	445461	454981	461093	445462	461582		q-value
Third Ventricle	0.0848014	0.0870401	0.0853139	0.091113	0.0794878	0.0851521	0.0888743	0.0789754	0.0843159	0.0896834	Third Ventricle	0.0794878	0.0796766	0.0849902	0.0815647	0.0879302	0.0706678	0.0873638	0.0798115	0.0750913		0.068577
Anterodorsal Thalamic Nucleus	0.150237	0.16847	0.162644	0.159138	0.150614	0.124909	0.148969	0.146137	0.16464	0.146056	Anterodorsal Thalamic Nucleus	0.114714	0.113149	0.101902	0.0922728	0.115739	0.101201	0.132651	0.0998251	0.103952		8e-06
Anteromedial Thalamic Nucleus	0.386461	0.389779	0.436549	0.404263	0.36108	0.360487	0.375538	0.376805	0.432449	0.38692	Anteromedial Thalamic Nucleus	0.365935	0.347945	0.335241	0.279893	0.323966	0.315362	0.376616	0.313636	0.321647		0.000767
Angular Thalamic Nucleus	0.021524	0.0252462	0.027431	0.0220365	0.022549	0.0204451	0.0211734	0.0231693	0.0253541	0.0213082	Angular Thalamic Nucleus	0.0213622	0.0192583	0.0192853	0.0163993	0.0196359	0.0180985	0.0214701	0.0201484	0.018611		0.002291
Aqueduct	0.0149697	0.0113284	0.0119488	0.00925155	0.0115712	0.00927853	0.00868513	0.0110587	0.0144033	0.0110048	Aqueduct	0.010762	0.00884697	0.011787	0.0141336	0.00857724	0.00768715	0.00952128	0.0115712	0.0114363		0.294464
Anterior Pretectal Nucleus	0.801594	0.820718	0.82881	0.773219	0.771763	0.759706	0.73357	0.781662	0.759086	0.73125	Anterior Pretectal Nucleus	0.811332	0.782336	0.847475	0.77829	0.710913	0.794851	0.790104	0.78034	0.750293		0.467766
Anteroventral Thalamic Nucleus	0.277601	0.288821	0.262496	0.275092	0.254	0.24785	0.276414	0.272611	0.260203	0.276009	Anteroventral Thalamic Nucleus	0.219448	0.20936	0.206879	0.165044	0.191936	0.179771	0.242995	0.184411	0.187189		5e-06
Brachium of the Superior Colliculus	0.162563	0.167256	0.149832	0.162482	0.164424	0.145462	0.155982	0.146892	0.149616	0.159866	Brachium of the Superior Colliculus	0.139852	0.136319	0.147917	0.136777	0.135078	0.133918	0.143197	0.144896	0.120729		0.000346
Centrolateral Thalamic Nucleus	0.255564	0.253622	0.269563	0.255726	0.245315	0.216616	0.230453	0.236171	0.272907	0.228753	Centrolateral Thalamic Nucleus	0.233528	0.225328	0.214863	0.189023	0.221902	0.216616	0.25694	0.213919	0.21907		0.01624
Central Medial Thalamic Nucleus	0.326906	0.36723	0.347432	0.346299	0.340527	0.297075	0.320703	0.324452	0.351586	0.329118	Central Medial Thalamic Nucleus	0.344223	0.323022	0.352557	0.295214	0.320945	0.324155	0.342874	0.318383	0.324829		0.295436
Commissure of the Superior Colliculus	0.0182604	0.0180176	0.0179367	0.0152125	0.0141875	0.0154822	0.0162104	0.0180446	0.0163723	0.0158328	Commissure of the Superior Colliculus	0.0155901	0.0152934	0.0157519	0.0190156	0.0141875	0.0131356	0.0178558	0.0148618	0.0141605		0.186513
Dorsal Third Ventricle	0.359327	0.352557	0.346947	0.439975	0.402375	0.384735	0.447851	0.385949	0.358976	0.453946	Dorsal Third Ventricle	0.346245	0.33632	0.319462	0.314391	0.396549	0.368417	0.379206	0.326636	0.347918		0.024445
Dorsal Lateral Geniculate Nucleus	0.573947	0.628323	0.60305	0.594446	0.585302	0.56777	0.600515	0.577777	0.637467	0.56831	Dorsal Lateral Geniculate Nucleus	0.472369	0.462038	0.467163	0.411977	0.442186	0.44394	0.497183	0.453461	0.40661		<0.000001
External Medullary Lamina	0.0921919	0.0973706	0.0867704	0.0876065	0.0873638	0.0821851	0.0888203	0.0847744	0.0882539	0.0875796	External Medullary Lamina	0.0777616	0.0761972	0.0789484	0.0645181	0.0713691	0.0762242	0.0790293	0.0749565	0.0679167		3.7e-05
Ethmoid Thalamic Nucleus	0.0823469	0.0918412	0.0860152	0.0767366	0.0780313	0.0737697	0.0746328	0.0770333	0.08615	0.076359	Ethmoid Thalamic Nucleus	0.0791102	0.0786517	0.0825357	0.0736348	0.0721513	0.0759544	0.0814838	0.0775998	0.0775188		0.226039
Fornix	0.12936	0.140041	0.137856	0.139448	0.134512	0.121457	0.138746	0.130736	0.143493	0.136777	Fornix	0.133729	0.134539	0.129306	0.122994	0.131437	0.116899	0.137236	0.129764	0.13052		0.084505
Fasciculus Retroflexus	0.17346	0.178746	0.187701	0.156899	0.161322	0.161187	0.158679	0.159542	0.162671	0.172974	Fasciculus Retroflexus	0.159084	0.158355	0.173757	0.17025	0.14789	0.156413	0.150884	0.161511	0.15814		0.102626
Habenular Commissure	0.027431	0.0258666	0.0262442	0.0261903	0.0237897	0.0262981	0.0285369	0.0250035	0.0231424	0.0276468	Habenular Commissure	0.0224411	0.0287796	0.0231154	0.0212813	0.0237627	0.0218477	0.0243561	0.0249765	0.0250035		0.05531
Interanterodorsal Thalamic Nucleus	0.0426974	0.0416185	0.0405396	0.0395416	0.0380042	0.0351181	0.0387864	0.0394337	0.0466354	0.0366016	Interanterodorsal Thalamic Nucleus	0.0375187	0.0349833	0.0344978	0.0305868	0.034255	0.0312341	0.0379502	0.0313959	0.0341741		0.001529
Interanteromedial Thalamic Nucleus	0.0638168	0.0598519	0.0701014	0.0590697	0.0517601	0.0465814	0.0581526	0.0549699	0.0573704	0.0549968	Interanteromedial Thalamic Nucleus	0.0578829	0.0492247	0.0514095	0.0545653	0.0426704	0.049926	0.0530818	0.040135	0.0481998		0.020147
Intergeniculate Leaflet	0.0500339	0.0569389	0.0549159	0.0541068	0.0534324	0.0495214	0.0529739	0.0535943	0.0496833	0.0544304	Intergeniculate Leaflet	0.0451249	0.0419422	0.0485774	0.0379502	0.0406205	0.0458532	0.0483346	0.0439921	0.0405936		4.3e-05
Intermediodorsal Thalamic Nucleus	0.136696	0.125287	0.144545	0.139852	0.141902	0.127876	0.129252	0.115226	0.133514	0.144168	Intermediodorsal Thalamic Nucleus	0.147782	0.126609	0.127175	0.137694	0.119164	0.1029	0.144842	0.13551	0.108483		0.261811
Laterodorsal Thalamic Nucleus	0.79914	0.90676	0.871318	0.80947	0.816645	0.724237	0.805748	0.801541	0.940314	0.81117	Laterodorsal Thalamic Nucleus	0.671884	0.655647	0.662605	0.526071	0.641081	0.588485	0.737778	0.572221	0.607501		2.7e-05
Lateral Habenular Nucleus	0.1829	0.158436	0.171572	0.145948	0.167688	0.148834	0.154309	0.148025	0.167607	0.166393	Lateral Habenular Nucleus	0.152718	0.162563	0.158922	0.154903	0.134566	0.151936	0.161484	0.150075	0.149535		0.115895
Lateral Habenular Nucleus, lateral part	0.144411	0.135887	0.141578	0.138423	0.143601	0.138692	0.141498	0.137101	0.140149	0.141309	Lateral Habenular Nucleus, lateral part	0.127796	0.127742	0.138854	0.124613	0.125611	0.132785	0.13176	0.122401	0.125341		5.7e-05
Lateral Habenular Nucleus, medial part	0.120486	0.101848	0.116036	0.104977	0.10317	0.104869	0.100688	0.101012	0.104896	0.109131	Lateral Habenular Nucleus, medial part	0.104734	0.107377	0.114687	0.113797	0.0898722	0.108591	0.100095	0.0968581	0.100311		0.326402
Lateral Posterior Thalamic Nucleus	0.525639	0.492652	0.500231	0.510643	0.497345	0.46104	0.501283	0.471613	0.502281	0.450737	Lateral Posterior Thalamic Nucleus	0.452382	0.420986	0.46986	0.422604	0.427352	0.456185	0.455969	0.45427	0.387621		0.000767
Lateral Posterior Thalamic Nucleus, laterorostral part	0.18932	0.174647	0.174296	0.175726	0.179556	0.165044	0.167661	0.151828	0.205368	0.156278	Lateral Posterior Thalamic Nucleus, laterorostral part	0.1347	0.126285	0.131086	0.113419	0.128901	0.12321	0.132273	0.117033	0.111396		5e-06
Lateral Posterior Thalamic Nucleus, mediorostral part	0.414324	0.360109	0.387729	0.40135	0.393393	0.361674	0.390561	0.372571	0.429887	0.362375	Lateral Posterior Thalamic Nucleus, mediorostral part	0.344115	0.328147	0.332894	0.256077	0.331653	0.317412	0.349347	0.290089	0.310777		0.000136
Lateral Terminal Nucleus (pretectum)	0.0149967	0.0162374	0.0171275	0.0143224	0.0159947	0.0136481	0.0150506	0.0144842	0.0168848	0.014673	Lateral Terminal Nucleus (pretectum)	0.0124613	0.0140796	0.0145651	0.0140796	0.0151855	0.0130007	0.0159138	0.0155901	0.0132165		0.070825
Mediodorsal Thalamic Nucleus	0.980611	0.957792	1.02331	0.957873	0.946167	0.905385	0.939909	0.922998	1.06201	0.96993	Mediodorsal Thalamic Nucleus	0.959815	0.936322	0.955634	0.858479	0.892033	0.922755	0.983065	0.916416	0.912721		0.070825
Medial Forebrain Bundle	1.47334	1.4344	1.51127	1.43992	1.30954	1.2765	1.25791	1.36022	1.39502	1.25678	Medial Forebrain Bundle	1.34401	1.31634	1.48643	1.377	1.26862	1.37578	1.36243	1.34231	1.23874		0.370378
Medial Geniculate Nucleus, dorsal part	0.11876	0.127499	0.12526	0.124802	0.127337	0.118544	0.132731	0.119299	0.121646	0.124532	Medial Geniculate Nucleus, dorsal part	0.117816	0.10878	0.120756	0.1029	0.104141	0.113419	0.119434	0.11412	0.107728		0.000772
Medial Geniculate Nucleus, medial part	0.0775728	0.0829673	0.0748486	0.0735539	0.0745249	0.070506	0.0734999	0.0740933	0.0706678	0.0771682	Medial Geniculate Nucleus, medial part	0.0717467	0.0700205	0.0749295	0.0571277	0.067593	0.0723132	0.0683212	0.0719895	0.0720434		0.029611
Medial Geniculate Nucleus, ventral part	0.401	0.422901	0.413407	0.398707	0.401917	0.373164	0.456293	0.40367	0.411789	0.442294	Medial Geniculate Nucleus, ventral part	0.385113	0.37106	0.368929	0.319084	0.357304	0.369199	0.421337	0.361863	0.390885		0.006633
Medial Habenular Nucleus	0.165557	0.158544	0.171275	0.159407	0.167094	0.154498	0.181498	0.159812	0.155901	0.189994	Medial Habenular Nucleus	0.164586	0.157843	0.156171	0.150048	0.160162	0.153392	0.167931	0.150857	0.154984		0.070659
Medial Lemniscus	0.483212	0.483266	0.488309	0.43752	0.459125	0.422847	0.48804	0.463036	0.431182	0.476442	Medial Lemniscus	0.457615	0.428862	0.472396	0.382712	0.427244	0.426192	0.429294	0.435362	0.453407		0.039256
Medial Longitudinal Fasciculus	0.0152394	0.0183682	0.0168038	0.0160216	0.0184492	0.0182064	0.0161835	0.0177749	0.0151855	0.0178558	Medial Longitudinal Fasciculus	0.0162104	0.0153204	0.0155361	0.0157789	0.0159947	0.0157249	0.0180985	0.0178558	0.0153473		0.156349
Medial Pretectal Nucleus	0.0526502	0.0520029	0.0462578	0.0511398	0.0472827	0.0510589	0.0556442	0.0510319	0.0531897	0.0496833	Medial Pretectal Nucleus	0.0443697	0.0417264	0.0424277	0.0445585	0.0473906	0.0404857	0.0500069	0.044046	0.0438033		0.000346
Mammillothalamic Tract	0.093001	0.108079	0.103493	0.093972	0.106946	0.0949431	0.107	0.0986653	0.0993126	0.105462	Mammillothalamic Tract	0.0904656	0.0823739	0.0913557	0.0774649	0.0821042	0.089144	0.0914097	0.0790293	0.088173		0.000108
Mammilotegmental Tract	0.00693192	0.00695889	0.00795688	0.00620367	0.00563724	0.00690495	0.00706678	0.00633853	0.00733651	0.00717467	Mammilotegmental Tract	0.00655431	0.00507082	0.0071477	0.00623064	0.00671614	0.00693192	0.00593394	0.00620367	0.00752532		0.226039
Oval Paracentral Thalamic Nucleus	0.00884697	0.0106541	0.0106811	0.0109508	0.00908972	0.0071477	0.00844238	0.00801082	0.0130277	0.00917064	Oval Paracentral Thalamic Nucleus	0.00997981	0.0082266	0.00898183	0.00660825	0.00997981	0.00868513	0.00911669	0.00898183	0.00795688		0.190701
Olivary Pretectal Nucleus	0.0491708	0.0463657	0.0439651	0.0472827	0.0429941	0.0444236	0.0477413	0.0507082	0.0470939	0.0416994	Olivary Pretectal Nucleus	0.0402159	0.0417534	0.0387594	0.0390831	0.0403508	0.0361161	0.0432369	0.0374647	0.0390831		0.000143
Optic Tract	0.882701	0.993989	0.86943	0.942741	0.873045	0.930685	0.821581	0.867893	0.915553	0.911615	Optic Tract	0.796227	0.905358	0.845829	0.81001	0.828837	0.898021	0.832451	0.865223	0.799221		0.020473
Nucleus of the Optic Tract	0.132111	0.133433	0.126015	0.135968	0.1282	0.119596	0.136211	0.119461	0.120513	0.122104	Nucleus of the Optic Tract	0.129576	0.125017	0.129306	0.126231	0.129953	0.121619	0.125638	0.134404	0.10495		0.379004
Periaqueductal Gray	1.34722	1.29123	1.34355	1.18598	1.2676	1.19736	1.23051	1.23108	1.37271	1.2481	Periaqueductal Gray	1.26307	1.17859	1.31086	1.26792	1.16281	1.13743	1.24095	1.28686	1.16602		0.126332
Paraxiphoid Nucleus	0.130331	0.145678	0.155847	0.126609	0.139771	0.123992	0.13996	0.130816	0.127796	0.133837	Paraxiphoid Nucleus	0.133783	0.105354	0.124802	0.150102	0.119812	0.136454	0.130709	0.119596	0.120675		0.120344
Paracentral Thalamic Nucleus	0.28313	0.301633	0.301363	0.304789	0.284613	0.270723	0.275632	0.276737	0.334566	0.280163	Paracentral Thalamic Nucleus	0.293946	0.281781	0.285207	0.23083	0.292058	0.278329	0.309536	0.283346	0.275416		0.247362
Posterior Commisure	0.0620636	0.0611466	0.0585033	0.0573165	0.0566961	0.0555902	0.0576671	0.059744	0.0629537	0.0554554	Posterior Commisure	0.0595822	0.0541337	0.0597979	0.0593664	0.0561297	0.0553475	0.0593394	0.0563724	0.0595552		0.307923
Parafascicular Thalamic Nucleus	0.346084	0.361916	0.355605	0.33605	0.32812	0.310507	0.318572	0.322159	0.402267	0.306947	Parafascicular Thalamic Nucleus	0.318329	0.303602	0.332975	0.286097	0.299125	0.30139	0.304951	0.321862	0.299988		0.018896
Pontine Gray	0.0324748	0.0376266	0.0323939	0.0332031	0.0337156	0.0329873	0.0338774	0.03234	0.0349024	0.0383279	Pontine Gray	0.0315847	0.0317736	0.0315038	0.0295618	0.0287796	0.0325827	0.0297776	0.0319354	0.0267567		0.002504
PGMC	0.110884	0.125853	0.124343	0.114471	0.116251	0.10495	0.112205	0.121862	0.108618	0.117573	PGMC	0.122212	0.112286	0.132597	0.10762	0.100715	0.126636	0.113689	0.113986	0.107539		0.589964
PGPC	0.0953207	0.101497	0.0996093	0.0931629	0.094053	0.0838034	0.0887394	0.0975594	0.0859073	0.0899262	PGPC	0.0904117	0.0781932	0.0965075	0.0791911	0.0751453	0.0912748	0.083237	0.0856376	0.0805937		0.020147
Posterior Intralaminar Thalamic Nucleus	0.14932	0.166339	0.173082	0.144842	0.149185	0.139232	0.149913	0.154957	0.159623	0.158517	Posterior Intralaminar Thalamic Nucleus	0.152907	0.138369	0.157978	0.137074	0.1429	0.146083	0.153177	0.142927	0.142172		0.070659
Principal Mammillary Tract	0.0141336	0.0150506	0.0139448	0.0156171	0.0141605	0.0159407	0.019555	0.0160216	0.0149967	0.0174512	Principal Mammillary Tract	0.0130547	0.0140527	0.0132435	0.0106541	0.0132974	0.0130277	0.0150237	0.0141066	0.0178018		0.057728
Posterior Thalamic Nuclear Group	1.38566	1.42989	1.52688	1.401	1.28464	1.1794	1.26547	1.32327	1.6149	1.30077	Posterior Thalamic Nuclear Group	1.3254	1.24327	1.25878	0.937617	1.28095	1.21255	1.33546	1.19941	1.19744		0.029674
Posterior Thalamic Nuclear Group, triangular part	0.318221	0.332813	0.323616	0.284398	0.306542	0.273878	0.295888	0.293406	0.290709	0.306353	Posterior Thalamic Nuclear Group, triangular part	0.285099	0.300689	0.313771	0.271343	0.26317	0.28491	0.297156	0.286151	0.278572		0.074316
Peripeduncular Nucleus	0.0948891	0.118652	0.107027	0.0996632	0.0971818	0.093999	0.107135	0.113069	0.115145	0.113096	Peripeduncular Nucleus	0.0939451	0.0892788	0.0944306	0.085233	0.0947542	0.100742	0.112232	0.0924076	0.100122		0.031183
Precommissural Nucleus	0.0483346	0.0424277	0.0438572	0.0396765	0.0456644	0.0461499	0.0465545	0.043048	0.0428323	0.0402969	Precommissural Nucleus	0.0407824	0.040108	0.0466893	0.0448013	0.0418073	0.0396495	0.0440191	0.041106	0.0399732		0.158555
pre-Edinger-Westphal nucleus	0.0250574	0.0258396	0.0273231	0.0241404	0.0271882	0.0275119	0.0304249	0.0281323	0.0266488	0.0282671	pre-Edinger-Westphal nucleus	0.0252192	0.0258936	0.0282402	0.0219286	0.0252192	0.0230075	0.0290763	0.0271613	0.0223332		0.115895
Pregeniculate Nucleus of the Prethalamus	0.0779504	0.0788944	0.0823469	0.0778965	0.0796766	0.0712882	0.0818344	0.0778425	0.0767636	0.0736348	Pregeniculate Nucleus of the Prethalamus	0.0713961	0.07145	0.0738236	0.0606071	0.0642754	0.0688877	0.0716928	0.0757387	0.0687528		0.001205
Paratenial Thalamic Nucleus	0.112556	0.105462	0.107242	0.10201	0.0955904	0.0923807	0.103898	0.0985304	0.109454	0.0942687	Paratenial Thalamic Nucleus	0.110857	0.093972	0.108915	0.0995014	0.0870401	0.0980449	0.102522	0.0937563	0.0995823		0.309622
Paraventricular Thalamic Nucleus	0.165908	0.14789	0.173055	0.158652	0.16669	0.138935	0.141902	0.13462	0.1388	0.147917	Paraventricular Thalamic Nucleus	0.1723	0.136616	0.164667	0.179771	0.133055	0.128227	0.169279	0.14406	0.121996		0.564838
Paraventricular Thalamic Nucleus, anterior part	0.162509	0.211059	0.153473	0.179879	0.187162	0.174404	0.201349	0.188484	0.166582	0.180931	Paraventricular Thalamic Nucleus, anterior part	0.208362	0.187135	0.204101	0.203399	0.176346	0.188457	0.204343	0.189023	0.192098		0.070659
Paraventricular Thalamic Nucleus, posterior part	0.0477413	0.0377075	0.0481728	0.0385436	0.040108	0.0367095	0.0333649	0.0334728	0.0344169	0.0368174	Paraventricular Thalamic Nucleus, posterior part	0.0402429	0.0320703	0.0382469	0.0412139	0.0334728	0.0332301	0.0402159	0.035226	0.0312611		0.226039
Reuniens Thalamic Nucleus	0.479786	0.512342	0.584062	0.465356	0.474392	0.437682	0.495889	0.45133	0.437925	0.485208	Reuniens Thalamic Nucleus	0.489955	0.380474	0.460096	0.478006	0.40367	0.433555	0.47218	0.431155	0.453137		0.070825
Retroethmoid Nucleus	0.0613893	0.0586381	0.0611196	0.0508161	0.0489011	0.0497642	0.0461499	0.0527581	0.0528121	0.0533246	Retroethmoid Nucleus	0.0523535	0.0504655	0.0631695	0.0518411	0.0491438	0.0484965	0.0522726	0.0526502	0.0465545		0.346233
Rhomboid Thalamic Nucleus	0.139529	0.157088	0.180581	0.159785	0.143035	0.131167	0.145678	0.139825	0.142522	0.152718	Rhomboid Thalamic Nucleus	0.17578	0.129657	0.136696	0.126015	0.126771	0.132219	0.146649	0.133406	0.136589		0.125817
Rostral Interstitial Nucleus	0.024437	0.0240864	0.023466	0.0174782	0.0188807	0.0184761	0.0177479	0.0177749	0.023493	0.0184222	Rostral Interstitial Nucleus	0.0203642	0.016642	0.0217398	0.0216859	0.017667	0.0168578	0.0190965	0.020526	0.0170736		0.235509
Reticular Nucleus (Prethalamus)	1.39626	1.56632	1.39078	1.46277	1.46843	1.38277	1.45239	1.40303	1.42158	1.44179	Reticular Nucleus (Prethalamus)	1.35709	1.26536	1.2782	0.964724	1.20141	1.17346	1.25201	1.19995	1.16699		0.000101
Subcommisural Organ	0.00690495	0.0063655	0.00641945	0.00730954	0.00650036	0.00736348	0.00674311	0.0063655	0.00795688	0.00531357	Subcommisural Organ	0.00733651	0.0052866	0.00706678	0.00695889	0.00844238	0.00577211	0.00623064	0.0060688	0.00641945		0.534219
Superior Cerebellar Peduncle	0.411438	0.435147	0.430777	0.367635	0.389644	0.398329	0.392099	0.397736	0.413569	0.408714	Superior Cerebellar Peduncle	0.393987	0.360325	0.43102	0.370197	0.381579	0.377318	0.397628	0.40456	0.367068		0.102187
Suprageniculate Nucleus	0.047013	0.048928	0.0473097	0.0470669	0.0481458	0.046015	0.050924	0.0483077	0.0491708	0.0481189	Suprageniculate Nucleus	0.0459611	0.0452328	0.0473367	0.0386246	0.0422389	0.0419961	0.0453137	0.044073	0.0426165		0.000772
SM	0.0468781	0.0515713	0.0576132	0.0501957	0.0472288	0.0426165	0.0449361	0.0441809	0.044046	0.0445585	SM	0.0515713	0.0452058	0.0508431	0.0456104	0.0439651	0.0496833	0.0413758	0.0474176	0.0409172		0.404176
Stria Medullaris	0.272719	0.290682	0.279327	0.289199	0.280406	0.23342	0.237816	0.25899	0.279785	0.255294	Stria Medullaris	0.259151	0.270318	0.26139	0.256103	0.251033	0.241619	0.24286	0.261983	0.225301		0.084505
Supraoptic Decussation	0.0454216	0.0457453	0.0412409	0.0424546	0.0441269	0.045017	0.0432638	0.0417534	0.0438572	0.0484425	Supraoptic Decussation	0.0452328	0.0465005	0.044073	0.0387864	0.040189	0.0470939	0.0426704	0.0423468	0.0402699		0.287409
Subparafascicular Thalamic Nucleus	0.0249765	0.0230884	0.0237897	0.0204721	0.0214431	0.0168308	0.0178558	0.0196629	0.0241673	0.0181794	Subparafascicular Thalamic Nucleus	0.0190426	0.0209576	0.0221714	0.0191774	0.0222253	0.0188807	0.0192044	0.0213892	0.0159677		0.272671
Subparafascicular Thalamic Nucleus, parvicellular part	0.054889	0.058773	0.0569389	0.0486853	0.0513556	0.0491168	0.0503036	0.0544304	0.0553745	0.0522187	Subparafascicular Thalamic Nucleus, parvicellular part	0.0530009	0.0484965	0.0576132	0.0474985	0.0507082	0.0514095	0.0537831	0.0503846	0.0471479		0.186513
ST	0.197034	0.182981	0.188699	0.186515	0.181633	0.163183	0.194013	0.165125	0.163723	0.182927	ST	0.197411	0.180877	0.192556	0.153851	0.17818	0.17524	0.16874	0.174512	0.15466		0.30743
Subthalamic Nucleus	0.110209	0.121349	0.122698	0.119353	0.120756	0.114013	0.118382	0.120567	0.120648	0.115253	Subthalamic Nucleus	0.125071	0.113392	0.107998	0.107512	0.110371	0.116548	0.118706	0.1094	0.112853		0.068577
Superior Thalamic Radiation	0.058719	0.0686719	0.0600677	0.0581256	0.0610117	0.0582875	0.0665411	0.0615512	0.0580447	0.0621445	Superior Thalamic Radiation	0.0561836	0.0541337	0.0575053	0.0432369	0.0534594	0.0546732	0.0572895	0.0540528	0.0518411		0.001564
Submedius Thalamic Nucleus	0.184141	0.188295	0.231289	0.190776	0.190048	0.192368	0.198059	0.19876	0.191666	0.202887	Submedius Thalamic Nucleus	0.189428	0.186892	0.180203	0.148133	0.178854	0.187135	0.207256	0.187243	0.195227		0.098415
Subgeniculate Nucleus of the Prethalamus (Ventrolateral Nucleus)	0.0884427	0.0907623	0.0884427	0.0880651	0.0904387	0.085179	0.09203	0.0941878	0.0958331	0.0995823	Subgeniculate Nucleus of the Prethalamus (Ventrolateral Nucleus)	0.0922458	0.093001	0.0904387	0.0819154	0.0882539	0.0951858	0.094053	0.0942418	0.0965344		0.541582
Terete Hypothalamic Nucleus	0.022495	0.023493	0.0232503	0.0257857	0.0219286	0.0219556	0.0245719	0.0251653	0.0226569	0.0236009	Terete Hypothalamic Nucleus	0.0207418	0.021524	0.0221174	0.0272422	0.0200945	0.025489	0.0251114	0.0226299	0.0213892		0.379004
Ventral Anterior Thalamic Nucleus	0.104222	0.11706	0.113203	0.109158	0.0997172	0.103493	0.110884	0.113635	0.111019	0.110398	Ventral Anterior Thalamic Nucleus	0.109427	0.0985843	0.112475	0.0791911	0.0893867	0.0952667	0.108591	0.088092	0.0848284		0.013043
Ventrolateral Thalamic Nucleus	0.772869	0.831183	0.890846	0.799248	0.773246	0.697562	0.757872	0.768715	0.891116	0.79299	Ventrolateral Thalamic Nucleus	0.778344	0.735674	0.710967	0.529038	0.722349	0.678762	0.791345	0.685856	0.683078		0.015232
Ventromedial Thalamic Nucleus	0.645235	0.64038	0.702363	0.650198	0.6345	0.689038	0.666166	0.676793	0.68626	0.707191	Ventromedial Thalamic Nucleus	0.681675	0.620043	0.698749	0.466138	0.593124	0.669753	0.743334	0.648903	0.632666		0.229906
Ventral Posterolateral Thalamic Nucleus	0.693408	0.761648	0.668485	0.701877	0.704952	0.741419	0.748216	0.728769	0.711722	0.730171	Ventral Posterolateral Thalamic Nucleus	0.683078	0.617642	0.586138	0.392287	0.560488	0.567258	0.662363	0.600865	0.609955		0.000763
Ventral Posteromedial Thalamic Nucleus	1.28645	1.37743	1.26773	1.22425	1.2441	1.23	1.30603	1.28473	1.37236	1.30927	Ventral Posteromedial Thalamic Nucleus	1.2157	1.11261	1.12845	0.759679	1.10768	1.08715	1.25495	1.10722	1.15572		0.002677
Ventral Posterior Thalamic Nucleus	0.0819154	0.0715849	0.07733	0.0663522	0.0688607	0.0614163	0.0634392	0.0697778	0.0878223	0.0664871	Ventral Posterior Thalamic Nucleus	0.0661904	0.0635471	0.0684022	0.0570737	0.0708836	0.0659746	0.067566	0.0735269	0.0616051		0.117759
Xiphoid Nucleus	0.0211464	0.0250035	0.0278625	0.0203912	0.0223332	0.0233312	0.0249765	0.0207148	0.0217937	0.0238167	Xiphoid Nucleus	0.0246528	0.0185301	0.0235739	0.0265139	0.0211194	0.0228187	0.0237088	0.0202024	0.0209037		0.379004
Zona Incerta	0.77384	0.866005	0.844427	0.807124	0.823712	0.818803	0.809363	0.842404	0.82061	0.826571	Zona Incerta	0.877036	0.80092	0.833746	0.724076	0.749807	0.823415	0.837657	0.798412	0.771331		0.210181
Zona Incerta, dorsal part	0.296886	0.334432	0.319435	0.294243	0.30611	0.295618	0.305436	0.314661	0.301309	0.299529	Zona Incerta, dorsal part	0.322645	0.308079	0.327634	0.28785	0.292139	0.312692	0.321754	0.30727	0.293946		0.541582
Zona Incerta, ventral part	0.266002	0.276926	0.260581	0.258504	0.272233	0.248632	0.262766	0.266137	0.275712	0.263602	Zona Incerta, ventral part	0.275038	0.264438	0.262253	0.232179	0.255591	0.274714	0.263359	0.264492	0.257021		0.312115

## Sheet: Neocortical Volumes
	Control - Volume (mm^3)											cKO - Volume (mm^3)
Label & Sample ID	436714	445443	445444	445445	445464	458645	458648	461580	461581	461583	Label & Sample ID	431813	431814	436712	436771	445461	454981	461093	445462	461582		q-value
Anterior Cingulate Cortex, ventral part	1.91966	1.72635	1.67842	1.80983	1.83221	1.7288	1.82191	1.88467	1.96594	1.8191	Anterior Cingulate Cortex, ventral part	1.55399	1.58757	1.47183	1.05176	1.45158	1.3866	1.68699	1.46644	1.38023		2.4e-05
Cingulate Cortex, Area 24a'	0.757872	0.737238	0.742902	0.774568	0.750428	0.727447	0.761298	0.764346	0.889929	0.789106	Cingulate Cortex, Area 24a'	0.703577	0.718438	0.675363	0.442753	0.64537	0.642996	0.770064	0.642376	0.591695		0.000712
Anterior Cingulate Cortex, dorsal part	1.53773	1.58218	1.49584	1.62719	1.63426	1.58695	1.64157	1.67534	1.62126	1.6956	Anterior Cingulate Cortex, dorsal part	1.36429	1.47332	1.38781	0.969903	1.30638	1.23717	1.60788	1.3241	1.25905		0.000101
Cingulate Cortex, Area 24b'	0.618991	0.639005	0.597791	0.646773	0.658883	0.62452	0.629618	0.634284	0.713691	0.658991	Cingulate Cortex, Area 24b'	0.612922	0.615889	0.592963	0.388269	0.571465	0.5586	0.658209	0.571412	0.575538		0.003958
Infralimbic Area	0.447365	0.430615	0.403778	0.431263	0.441323	0.43075	0.416428	0.425329	0.434445	0.461256	Infralimbic Area	0.46692	0.435012	0.431047	0.333245	0.452868	0.370979	0.417588	0.390372	0.394337		0.030045
Retrosplenial Area, ventral part	0.686935	0.701419	0.716712	0.655943	0.612464	0.657562	0.719382	0.709214	0.625896	0.687798	Retrosplenial Area, ventral part	0.543495	0.519543	0.573947	0.526314	0.556685	0.511937	0.556981	0.541014	0.538775		<0.000001
Cingulate Cortex, Area 29b	0.43048	0.46835	0.443724	0.443346	0.447446	0.388781	0.460366	0.426192	0.43547	0.41605	Cingulate Cortex, Area 29b	0.322429	0.348592	0.376589	0.304114	0.364074	0.355308	0.373326	0.347297	0.313231		1e-06
Cingulate Cortex, Area 29c	2.11148	1.8837	1.91486	1.843	1.8611	1.91836	1.94088	1.93978	2.09198	2.19728	Cingulate Cortex, Area 29c	1.50282	1.55758	1.57338	1.17697	1.45241	1.37249	1.84875	1.40551	1.44001		4e-06
Retrosplenial Area, dorsal part	2.75915	2.85266	2.73522	2.78153	2.80694	2.65957	2.8146	2.68325	2.84891	2.77792	Retrosplenial Area, dorsal part	2.31661	2.28861	2.43283	1.91475	2.35591	2.21797	2.56157	2.24767	2.25857		1e-06
Prelimbic Area	2.75338	2.67621	2.62094	2.95642	2.7428	2.61665	2.6258	2.93169	2.73342	2.67621	Prelimbic Area	2.34054	2.38348	2.4508	1.68435	2.29476	2.12454	2.77911	2.24341	2.219		0.00016
Amygdalopiriform transition area	0.791777	0.831345	0.852492	0.788621	0.771898	0.729875	0.770387	0.778155	0.781257	0.856645	Amygdalopiriform transition area	0.76564	0.78622	0.7668	0.654568	0.71914	0.726908	0.754635	0.71094	0.697858		0.001123
Primary Auditory Cortex	1.62032	1.54717	1.53905	1.47194	1.48756	1.28669	1.46706	1.39984	1.71604	1.51113	Primary Auditory Cortex	1.35734	1.32152	1.26514	1.01613	1.24966	1.16613	1.36108	1.23369	1.25195		8e-05
Secondary Auditory Cortex, dorsal part	1.51971	1.53193	1.50968	1.44055	1.46032	1.28904	1.47065	1.3876	1.5965	1.49568	Secondary Auditory Cortex, dorsal part	1.37349	1.34353	1.29136	1.03323	1.27863	1.2047	1.32052	1.24912	1.25433		8.7e-05
Secondary Auditory Cortex, ventral part	1.83788	1.83197	1.77508	1.72745	1.75685	1.54331	1.68389	1.60632	1.9472	1.73471	Secondary Auditory Cortex, ventral part	1.58166	1.52883	1.4977	1.19313	1.43213	1.36605	1.55877	1.39102	1.43027		3.1e-05
Corpus callosum / External capsule	8.49106	7.92578	7.6687	7.65797	7.61495	6.54872	7.39032	7.25983	8.08375	7.45724	Corpus callosum / External capsule	7.49432	7.48542	7.12599	5.54637	7.11752	6.31015	6.93341	6.88086	6.46659		0.002403
Caudomedial entorhinal cortex	4.92331	5.00021	5.01084	4.73947	4.78761	4.54656	5.02265	5.49124	5.22945	5.14999	Caudomedial entorhinal cortex	4.70475	4.40274	4.34297	3.60692	4.33118	4.06955	4.79039	4.17	4.43349		0.000111
Cingulum	0.834123	0.816025	0.807555	0.786975	0.733165	0.671237	0.743523	0.729524	0.795553	0.770873	Cingulum	0.707703	0.717764	0.672208	0.550049	0.703496	0.607878	0.714986	0.651951	0.658748		0.000238
Claustrum	0.478491	0.310129	0.313932	0.316711	0.296589	0.273609	0.285099	0.312692	0.314391	0.279758	Claustrum	0.299313	0.300069	0.303116	0.254863	0.310912	0.254161	0.297533	0.27377	0.252624		0.023761
Cortex/Amygdala Transition Zones	0.665761	0.71326	0.733165	0.692437	0.700178	0.677899	0.730117	0.664574	0.672396	0.581472	Cortex/Amygdala Transition Zones	0.699531	0.695782	0.640542	0.53775	0.644075	0.726422	0.659396	0.69125	0.639787		0.063193
Claustrum, dorsal part	0.307513	0.238059	0.255672	0.248066	0.250035	0.216454	0.233177	0.215132	0.273717	0.23466	Claustrum, dorsal part	0.248066	0.254512	0.234606	0.230264	0.2646	0.227594	0.251734	0.249306	0.228457		0.138442
Dorsal Nucleus of the Endopiriform	1.52222	1.33929	1.33794	1.32246	1.28114	1.11518	1.1073	1.16445	1.46606	1.1524	Dorsal Nucleus of the Endopiriform	1.16939	1.26862	1.15901	1.08783	1.2919	1.10997	1.19388	1.13948	1.09559		0.011686
Dorsal Fornix	0.0426165	0.0442618	0.0400002	0.0408633	0.040162	0.0363049	0.0403238	0.0368444	0.048982	0.0355497	Dorsal Fornix	0.0422658	0.0392989	0.0408363	0.0306677	0.0416185	0.0305328	0.0381391	0.0340392	0.0336616		0.016153
Dorsal Hippocampal Fissure	1.36017	1.37751	1.32591	1.25522	1.21643	1.03531	1.19278	1.17805	1.15634	1.2016	Dorsal Hippocampal Fissure	1.04092	1.03545	0.991157	0.794959	0.970038	0.866571	1.00753	0.957792	0.977482		1.4e-05
Dorsal Intermediate Entorhinal Cortex	1.94676	1.88287	2.13584	1.77695	1.83388	1.58795	1.63027	1.97573	1.91866	1.90296	Dorsal Intermediate Entorhinal Cortex	1.73069	1.74191	1.7349	1.50234	1.68127	1.66196	1.70523	1.68831	1.55108		0.001793
Dorsolateral Entorhinal Cortex	2.57433	2.61288	2.67966	2.48705	2.55	2.25724	2.38825	2.71718	2.75505	2.7944	Dorsolateral Entorhinal Cortex	2.48694	2.56495	2.36203	2.15882	2.48994	2.46081	2.53193	2.39934	2.42161		0.009581
Dorsolateral Orbital Cortex	0.804777	0.829916	0.83353	0.830023	0.791264	0.842296	0.792559	0.790212	0.842754	0.801594	Dorsolateral Orbital Cortex	0.634203	0.661149	0.633799	0.527824	0.627298	0.591749	0.670266	0.650117	0.594041		<0.000001
Dorsal Subiculum	0.824656	0.757575	0.773354	0.786382	0.799814	0.74417	0.84502	0.713422	0.87148	0.79264	Dorsal Subiculum	0.876848	0.67976	0.632504	0.533219	0.676901	0.580636	0.847717	0.692653	0.789106		0.009404
Dorsal Tenia Tecta	0.997819	0.892303	0.818722	0.911372	0.91175	0.832694	0.955391	0.880651	0.827974	0.923078	Dorsal Tenia Tecta	0.933679	0.855701	0.810819	0.707919	0.867084	0.776429	0.84912	0.829376	0.789025		0.005528
Ectorhinal Cortex	2.64481	2.79634	2.71634	2.68406	2.62833	2.53495	2.84096	2.8022	2.87737	2.89584	Ectorhinal Cortex	2.63103	2.62205	2.46393	2.06137	2.50202	2.33692	2.62936	2.31898	2.50415		0.000339
Forceps Minor, Corpus Callosum	2.36799	1.86423	1.88141	1.87321	1.75688	1.53276	1.65716	1.74687	2.2262	1.67494	Forceps Minor, Corpus Callosum	1.75119	1.73368	1.77177	1.3911	1.72616	1.58951	1.67782	1.65805	1.46701		0.009144
Frontal Cortex, Area 3	0.693408	0.678115	0.666247	0.666328	0.671938	0.624035	0.670212	0.665626	0.809794	0.677629	Frontal Cortex, Area 3	0.647366	0.655997	0.620798	0.510562	0.62773	0.570575	0.645451	0.57036	0.567501		0.000811
Frontal Association Cortex	6.53427	6.43795	6.61794	6.69651	6.54433	6.0749	6.28407	6.89397	6.47242	6.86797	Frontal Association Cortex	5.53669	5.70554	5.89408	4.41561	5.61561	5.33564	6.18603	5.58565	5.7273		3.1e-05
Intermediate nucleus of the endopiriform claustrum	0.593907	0.539449	0.519463	0.534297	0.541094	0.457696	0.458451	0.468916	0.646125	0.439948	Intermediate nucleus of the endopiriform claustrum	0.524452	0.540663	0.509375	0.445126	0.522106	0.469698	0.46657	0.481863	0.498316		0.065174
Insular Region	7.34166	7.24855	7.10719	6.8684	7.03498	6.79657	7.35709	6.97802	7.33562	7.0773	Insular Region	7.04121	6.91318	6.51719	5.41742	6.77888	5.89033	6.80022	6.82492	6.06805		0.001123
Lateral Orbital Cortex	3.37029	3.17687	2.98601	3.06013	3.05018	2.89358	3.00147	3.16654	3.47001	2.9633	Lateral Orbital Cortex	2.87211	2.89922	2.67818	2.13689	2.69382	2.48014	2.90105	2.55248	2.54714		0.000109
Lateral Olfactory Tract	0.36108	0.353016	0.321781	0.327203	0.340312	0.34549	0.357844	0.329064	0.356549	0.401566	Lateral Olfactory Tract	0.340743	0.349806	0.318302	0.29721	0.329496	0.322941	0.33605	0.365827	0.314121		0.016861
Lateral Parietal Association Cortex	0.293325	0.287472	0.292193	0.28839	0.290763	0.289792	0.289711	0.280217	0.286097	0.285611	Lateral Parietal Association Cortex	0.280621	0.257425	0.290844	0.197223	0.270992	0.267108	0.28812	0.255969	0.257021		0.002987
Primary Motor Cortex	7.58425	7.57365	7.36793	7.37325	7.34403	7.15865	7.27582	7.49174	8.37783	7.49975	Primary Motor Cortex	7.00461	7.23277	6.99601	5.29332	7.05071	6.65807	7.28666	6.74786	6.5645		0.001209
Secondary Motor Cortex	6.51239	6.73187	6.62643	6.64609	6.51849	6.53802	6.41958	6.69459	6.7583	6.77675	Secondary Motor Cortex	6.0841	6.14149	6.10424	4.73982	6.11139	5.83568	6.63037	6.0171	5.85653		0.000335
Medial Entorhinal Cortex	0.677251	0.685154	0.696321	0.635768	0.625033	0.594203	0.62951	0.696591	0.640299	0.656294	Medial Entorhinal Cortex	0.608121	0.574675	0.587838	0.496995	0.58123	0.554743	0.615377	0.574163	0.555417		6.6e-05
Medial Orbital Cortex	1.60076	1.80702	1.64726	1.74339	1.82245	1.70126	1.71024	2.06609	1.7237	1.65174	Medial Orbital Cortex	1.60365	1.67313	1.61716	1.12799	1.5903	1.5569	1.76772	1.53581	1.45735		0.00353
Medial Parietal Association Cortex	0.491438	0.491978	0.478303	0.459988	0.484965	0.4769	0.480433	0.485612	0.476657	0.482915	Medial Parietal Association Cortex	0.47013	0.469078	0.487851	0.341202	0.473178	0.458505	0.494621	0.457345	0.450629		0.022431
Parasubiculum	1.55526	1.45136	1.47871	1.52211	1.51518	1.48087	1.70763	1.58029	1.48424	1.70231	Parasubiculum	1.47955	1.40794	1.35181	1.17117	1.45514	1.18646	1.5271	1.32583	1.33778		0.000567
Piriform Cortex	10.4481	10.3968	10.3262	9.8398	10.063	9.3445	10.0337	9.54016	9.9718	10.14	Piriform Cortex	9.91448	9.73978	10.1834	8.01128	9.37954	9.39043	9.87208	9.26245	9.07542		0.005854
Posterolateral Cortical Amygdaloid Area	0.737022	0.79148	0.785168	0.746975	0.777778	0.719787	0.838331	0.74007	0.703658	0.746813	Posterolateral Cortical Amygdaloid Area	0.778803	0.749484	0.737589	0.59307	0.695755	0.702228	0.709915	0.706678	0.669214		0.005528
Posteromedial Cortical Amygdaloid Area	1.14247	1.15739	1.11836	1.12499	1.12618	1.09122	1.19264	1.10034	1.10058	1.17716	Posteromedial Cortical Amygdaloid Area	1.14393	1.15288	1.04483	0.885398	1.05336	1.0222	1.09182	1.01891	0.993396		0.001932
Postsubiculum	0.704952	0.699612	0.68208	0.66158	0.673718	0.619342	0.690225	0.670212	0.670212	0.652005	Postsubiculum	0.55833	0.577453	0.570198	0.532922	0.56715	0.499233	0.599975	0.612868	0.53659		1e-06
Perirhinal Cortex	2.34898	2.42642	2.41716	2.33973	2.22107	2.13956	2.42037	2.37306	2.51408	2.55836	Perirhinal Cortex	2.34636	2.35688	2.19062	1.90161	2.27785	2.15413	2.32762	2.11186	2.23081		0.004324
Presubiculum	0.297614	0.273474	0.279084	0.276387	0.279974	0.258423	0.280055	0.262361	0.276171	0.275173	Presubiculum	0.268565	0.25934	0.255888	0.236764	0.264843	0.230507	0.265355	0.280217	0.247958		0.00191
Parietal Cortex, posterior area - rostral part	0.151073	0.145004	0.151477	0.148969	0.147566	0.133864	0.144545	0.139502	0.149994	0.148969	Parietal Cortex, posterior area - rostral part	0.130601	0.136022	0.138692	0.103466	0.131787	0.122779	0.138692	0.126069	0.12348		0.000138
Rostral Amygdalopiriform Area	0.34638	0.373299	0.381148	0.353366	0.382577	0.340662	0.39013	0.359408	0.344384	0.399705	Rostral Amygdalopiriform Area	0.371465	0.350183	0.358113	0.277385	0.343305	0.345301	0.363076	0.341309	0.341067		0.010871
Primary Somatosensory Cortex	4.41963	4.08857	4.01436	4.021	4.04797	3.7191	4.05523	4.02221	4.9491	4.15856	Primary Somatosensory Cortex	3.81075	3.87527	3.64681	2.92996	3.63478	3.33889	3.83945	3.53005	3.45175		0.000339
Primary Somatosensory Cortex, barrel field	10.3585	10.4288	10.0358	10.0949	9.93638	8.89177	10.1004	9.66884	11.1511	10.2013	Primary Somatosensory Cortex, barrel field	9.50938	9.45932	9.0638	6.88666	9.28109	8.45541	9.23944	8.89951	8.70628		0.000439
Primary Somatosensory Cortex, dysgranular zone	0.434958	0.403751	0.400217	0.418532	0.410575	0.376212	0.405477	0.405774	0.446988	0.401323	Primary Somatosensory Cortex, dysgranular zone	0.370817	0.361161	0.382227	0.263008	0.363751	0.347378	0.378585	0.3593	0.357412		0.000213
Primary Somatosensory Cortex, forelimb region	4.29596	4.2418	4.11815	4.197	4.05245	3.84964	4.22205	4.15179	4.68463	4.27956	Primary Somatosensory Cortex, forelimb region	4.0244	4.02189	3.96371	2.73369	3.95691	3.62882	4.08986	3.73865	3.76069		0.002667
Primary Somatosensory Cortex, hindlimb region	3.0337	3.11891	2.92616	3.01388	2.95025	2.83443	2.94844	2.93695	3.24042	2.99907	Primary Somatosensory Cortex, hindlimb region	2.84716	2.86882	2.84918	1.91353	2.82164	2.59694	2.94804	2.71677	2.61778		0.002584
Primary Somatosensory Cortex, jaw region	0.624952	0.580474	0.566853	0.58568	0.580366	0.517736	0.588998	0.575511	0.698101	0.592369	Primary Somatosensory Cortex, jaw region	0.509429	0.522025	0.51156	0.400002	0.497831	0.457831	0.55307	0.496725	0.501688		0.000118
Primary Somatosensory Cortex, shoulder region	0.289145	0.257155	0.262469	0.268106	0.252192	0.241511	0.263197	0.255106	0.276144	0.263035	Primary Somatosensory Cortex, shoulder region	0.256508	0.239623	0.246232	0.161133	0.252246	0.229131	0.249738	0.234067	0.225921		0.002583
Primary Somatosensory Cortex, trunk region	0.758951	0.7203	0.698398	0.72038	0.736294	0.684345	0.710886	0.690765	0.705114	0.704035	Primary Somatosensory Cortex, trunk region	0.688148	0.664925	0.698317	0.455915	0.661392	0.640137	0.700178	0.644965	0.624493		0.002987
Primary Somatosensory Cortex, upper lip region	5.52161	5.36129	4.9932	5.19535	5.18284	4.66748	5.11543	5.01494	5.90557	5.25691	Primary Somatosensory Cortex, upper lip region	4.68183	4.75524	4.63123	3.73477	4.60199	4.22356	4.78141	4.49423	4.38324		9.2e-05
Secondary Somatosensory Cortex	6.70665	6.84952	6.28607	6.47962	6.46355	6.05006	6.31735	6.39522	7.16901	6.42692	Secondary Somatosensory Cortex	5.99876	5.90484	5.71242	4.71546	5.72361	5.07034	5.99841	5.47314	5.55921		3.9e-05
Subiculum Transition Area	1.97964	1.87348	1.90404	1.83399	1.84974	1.80626	1.83467	1.72705	1.90043	1.97544	Subiculum Transition Area	1.71469	1.67461	1.75189	1.20723	1.4727	1.50385	1.75887	1.61765	1.67593		0.000198
Temporal Association Area	2.84368	2.93806	2.94426	2.81992	2.77042	2.56594	2.92398	2.88697	3.08015	2.98933	Temporal Association Area	2.61328	2.55375	2.48006	2.05487	2.45606	2.31205	2.63963	2.2946	2.52748		2.4e-05
Primary Visual Cortex	2.65598	2.6556	2.66725	2.5414	2.48662	2.30693	2.82091	2.82634	2.89045	2.6679	Primary Visual Cortex	2.28519	1.93924	2.03375	1.54736	1.98248	1.85835	2.17055	1.91302	1.83032		1e-06
Primary Visual Cortex, binocular area	2.17484	2.16691	2.33544	2.17349	2.08686	1.85479	2.22935	2.13873	2.37768	2.22048	Primary Visual Cortex, binocular area	1.8974	1.82175	1.82568	1.39769	1.79043	1.66277	1.94614	1.70682	1.66752		1.6e-05
Primary Visual Cortex, monocular area	2.17867	2.24675	2.27041	2.19831	2.17306	1.95968	2.28147	2.21598	2.40724	2.23208	Primary Visual Cortex, monocular area	1.92206	1.84265	1.9264	1.45301	1.9131	1.75275	2.03939	1.79761	1.73115		1.6e-05
Secondary Visual Cortex, lateral area	2.78081	2.81139	2.8867	2.78178	2.70887	2.43834	2.806	2.72309	3.06383	2.87885	Secondary Visual Cortex, lateral area	2.41447	2.32357	2.24478	1.7968	2.26056	2.11577	2.42188	2.16279	2.19151		3e-06
Secondary Visual Cortex, mediolateral area	1.12038	1.17303	1.13867	1.14258	1.18865	1.14506	1.15588	1.11466	1.19148	1.16963	Secondary Visual Cortex, mediolateral area	1.06393	1.01066	1.08796	0.805506	1.04853	1.05025	1.15777	1.01166	0.957981		0.000335
Secondary Visual Cortex, mediomedial area	1.99184	1.95299	1.87243	1.88548	2.01153	1.82221	2.044	1.97633	1.98091	1.90396	Secondary Visual Cortex, mediomedial area	1.84297	1.55947	1.67828	1.27448	1.6813	1.61573	1.81619	1.56435	1.5192		3.1e-05
Claustrum, ventral part	0.658236	0.514419	0.538316	0.525289	0.489631	0.458586	0.498775	0.47512	0.540582	0.472423	Claustrum, ventral part	0.502497	0.525235	0.468377	0.455619	0.543441	0.429321	0.4916	0.505167	0.446718		0.036335
Ventral nucleus of the endopiriform claustrum	0.478599	0.472234	0.492679	0.447392	0.411735	0.384816	0.400595	0.419503	0.513286	0.418478	Ventral nucleus of the endopiriform claustrum	0.431586	0.408093	0.41632	0.360514	0.426057	0.409604	0.429806	0.40073	0.390291		0.009581
Ventral intermediate entorhinal cortex	1.12235	1.10174	1.1849	1.02514	1.01144	0.917145	0.957549	1.04483	1.00524	1.08014	Ventral intermediate entorhinal cortex	0.968635	0.97732	0.997468	0.820826	0.904683	0.901447	0.972384	0.925695	0.866652		0.000712
Ventral Orbital Cortex	1.45117	1.4074	1.29694	1.38037	1.42264	1.322	1.33177	1.43556	1.52381	1.28804	Ventral Orbital Cortex	1.22668	1.26528	1.21222	0.990644	1.2858	1.12017	1.26328	1.12702	1.02719		6.6e-05
Ventral Tenia Tecta	0.15965	0.137155	0.138773	0.149023	0.146757	0.122752	0.161619	0.125692	0.148888	0.160594	Ventral Tenia Tecta	0.13969	0.145867	0.127283	0.127202	0.131922	0.133783	0.132273	0.143197	0.13346		0.014226

## Sheet: Brain AD
	Control - AD											cKO - AD
Label & Sample ID	436714	445443	445444	445445	445464	458645	458648	461580	461581	461583	Label & Sample ID	431813	431814	436712	436771	445461	454981	461093	445462	461582		q-value
Hippocampus	0.000291634	0.000293081	0.000287978	0.000302054	0.000303597	0.000355486	0.00035549	0.000329002	0.000287118	0.000355813	Hippocampus	0.000303616	0.000323431	0.000281915	0.000284034	0.000304683	0.000308305	0.000307608	0.000321279	0.000345469		>0.999999
CC & Ext Capsule	0.000219775	0.000223272	0.000218325	0.000222598	0.000239682	0.000291951	0.000292447	0.000258516	0.000199425	0.00029072	CC & Ext Capsule	0.000236967	0.000229025	0.000214223	0.000211739	0.000225271	0.000242165	0.000244302	0.000237991	0.000285327		>0.999999
Caudate Putamen	0.000245218	0.000238108	0.000215235	0.000231404	0.000233992	0.000309058	0.000308688	0.000279125	0.000219694	0.000324131	Caudate Putamen	0.000244104	0.00025059	0.000237821	0.000238445	0.000233992	0.000250123	0.000250577	0.000287565	0.000314912		>0.999999
Anterior Commisure	0.000198413	0.000200646	0.000189424	0.000198311	0.000191183	0.000284373	0.000312551	0.000243037	0.000165182	0.000333512	Anterior Commisure	0.000206734	0.000206811	0.000200998	0.000188946	0.000196366	0.000224485	0.000219434	0.000223842	0.000272062		>0.999999
Globus Pallidus	0.000242056	0.000215936	0.000202315	0.000208865	0.00021915	0.000281386	0.000309028	0.000255635	0.000199624	0.000313603	Globus Pallidus	0.000227171	0.000227161	0.000212799	0.000204043	0.000217983	0.000227047	0.000228301	0.000247184	0.000261871		>0.999999
Internal Capsule	0.00025093	0.000227988	0.000218096	0.000230722	0.000240244	0.000292234	0.000318582	0.00027704	0.000207359	0.000311685	Internal Capsule	0.000252341	0.000240617	0.000228092	0.00022039	0.000232009	0.00024715	0.000240405	0.000256243	0.000277115		>0.999999
Thalamus	0.000236436	0.000223188	0.000206431	0.00022175	0.00023602	0.000274825	0.000281709	0.000267108	0.000220967	0.000285897	Thalamus	0.000240344	0.000249898	0.000215784	0.000205847	0.000237812	0.000243862	0.000243204	0.000248057	0.000283605		>0.999999
Cerebellum	0.000275563	0.000287798	0.000267688	0.000293344	0.000292535	0.000315342	0.000309972	0.000317329	0.000286935	0.000305297	Cerebellum	0.000293474	0.000319424	0.000278718	0.000290802	0.000303285	0.000302098	0.000322321	0.000288032	0.000315636		>0.999999
Superior Colliculi	0.000221455	0.000219616	0.000204845	0.000219521	0.000225924	0.000262416	0.000287135	0.000269516	0.000237085	0.000263705	Superior Colliculi	0.00023786	0.000241336	0.000205384	0.000204882	0.000233717	0.000244106	0.000237728	0.000226087	0.000274705		>0.999999
Ventricles	0.000299225	0.000311966	0.000313788	0.000328167	0.000271205	0.0003963	0.000403339	0.000396532	0.000304416	0.000522034	Ventricles	0.000353802	0.000382497	0.000361566	0.000305687	0.000366521	0.000379913	0.000372858	0.000343837	0.000388963		>0.999999
Hypothalamus	0.000176527	0.000170631	0.000156532	0.000187959	0.000211871	0.000244571	0.000261506	0.000239093	0.000188183	0.000278319	Hypothalamus	0.000199817	0.000216262	0.000175511	0.000162468	0.000200289	0.000209732	0.000215311	0.000210586	0.000249598		>0.999999
Inferior Colliculi	0.000238292	0.000242325	0.000220697	0.000248167	0.000276114	0.000284514	0.00027984	0.000282055	0.000251789	0.000266511	Inferior Colliculi	0.000263973	0.000272335	0.000230075	0.000234124	0.000270294	0.000261916	0.000273578	0.000240205	0.000291151		>0.999999
Central Gray	0.000198339	0.000201764	0.000187401	0.00021507	0.000250484	0.000275504	0.000276043	0.000275946	0.000216406	0.000269904	Central Gray	0.000223826	0.000249076	0.000191288	0.000190714	0.000237881	0.000235383	0.000264219	0.000214135	0.000270675		>0.999999
Neocortex	0.000252321	0.000263209	0.00024915	0.000261939	0.000253949	0.000320342	0.000320396	0.000306893	0.000259191	0.000318884	Neocortex	0.00026886	0.000281581	0.000254266	0.000261028	0.000265463	0.000280679	0.000276796	0.000299481	0.000336168		>0.999999
Amygdala	0.000225599	0.000234979	0.000216324	0.00023399	0.000261735	0.000312141	0.000317685	0.00029001	0.000238934	0.000331368	Amygdala	0.000252253	0.000274692	0.000231403	0.00024032	0.000252518	0.000257859	0.000267632	0.000280746	0.000316714		>0.999999
Olfactory Bulb	0.00020986	0.000225073	0.000218468	0.000216484	0.000203977	0.000295357	0.000319395	0.000274716	0.000218807	0.000333999	Olfactory Bulb	0.000227545	0.000264416	0.000219975	0.000225462	0.000207711	0.0002398	0.000246055	0.000265765	0.000305226		>0.999999
Brain Stem	0.00023362	0.000240031	0.00021637	0.000282119	0.000223444	0.000301158	0.000309909	0.000330788	0.000251756	0.000305634	Brain Stem	0.000263117	0.00031728	0.000243036	0.000246983	0.000282386	0.000273542	0.000308417	0.000264667	0.0002966		>0.999999
Rest of Midbrain	0.000219748	0.000208822	0.000192891	0.000234395	0.000273054	0.000281825	0.000291155	0.000286291	0.000219876	0.000297619	Rest of Midbrain	0.000237936	0.00026425	0.000206631	0.000196759	0.000244964	0.000242956	0.000265519	0.000219912	0.000288067		>0.999999
Basal Forebrain Septum	0.000200426	0.000188024	0.000177184	0.000184483	0.000201658	0.000270705	0.00029331	0.00024098	0.000186589	0.000303733	Basal Forebrain Septum	0.000204226	0.000224592	0.000195117	0.00018764	0.000199675	0.000216381	0.000217988	0.000238079	0.000277354		>0.999999
Fimbria	0.000224524	0.000229581	0.000224933	0.000230497	0.000246178	0.000274246	0.000273129	0.000247077	0.000178738	0.000265454	Fimbria	0.000263881	0.0002512	0.000248354	0.00021507	0.000242936	0.000263099	0.000242401	0.000244061	0.000280278		>0.999999

## Sheet: Brain ADC
	Control - AD											cKO - AD
Label & Sample ID	436714	445443	445444	445445	445464	458645	458648	461580	461581	461583	Label & Sample ID	431813	431814	436712	436771	445461	454981	461093	445462	461582		q-value
Hippocampus	0.000245586	0.000247343	0.000247026	0.000256245	0.000283444	0.000298924	0.000294465	0.000271793	0.000246357	0.00029269	Hippocampus	0.000256726	0.00027034	0.000239718	0.000237914	0.00025658	0.000262955	0.000260105	0.000265114	0.000284797		0.876854
CC & Ext Capsule	0.000167996	0.000163338	0.000163935	0.000166542	0.000183117	0.000202489	0.000201095	0.000179883	0.000155541	0.000204748	CC & Ext Capsule	0.000172543	0.0001698	0.000158512	0.000160621	0.000166472	0.000177867	0.00017713	0.000173023	0.000198683		0.876854
Caudate Putamen	0.000215442	0.000210517	0.000190566	0.000205639	0.000260452	0.000266365	0.000263114	0.000241178	0.000196907	0.000276639	Caudate Putamen	0.000215761	0.000220556	0.000211593	0.000213042	0.000207837	0.000221375	0.000220624	0.000251989	0.000269865		0.876854
Anterior Commisure	0.000140706	0.000143495	0.000135853	0.00014154	0.000170578	0.000185471	0.000194663	0.000162238	0.000127865	0.000205751	Anterior Commisure	0.000144513	0.000146375	0.000141171	0.000135799	0.000136969	0.000157002	0.000153478	0.00015321	0.000178155		0.876854
Globus Pallidus	0.000183883	0.000168856	0.000156456	0.000165687	0.000214875	0.000213314	0.000225993	0.000192908	0.000159109	0.000229989	Globus Pallidus	0.000178374	0.000181134	0.000168604	0.000164599	0.000172927	0.000180639	0.000177584	0.000192801	0.000203035		0.876854
Internal Capsule	0.000149771	0.000142138	0.000135102	0.000142523	0.000163806	0.000167945	0.000178408	0.000159915	0.000132149	0.000176417	Internal Capsule	0.000152411	0.000148947	0.000141098	0.000139418	0.000142572	0.000152432	0.000145811	0.000156093	0.000163661		0.876854
Thalamus	0.000196895	0.000187336	0.000175598	0.000185981	0.000217717	0.000226636	0.000229616	0.000218034	0.000187059	0.00023351	Thalamus	0.000201373	0.000206408	0.000183431	0.000174391	0.000197776	0.000203692	0.000202868	0.000204641	0.000232099		0.876854
Cerebellum	0.000222808	0.000230892	0.000218359	0.000234757	0.00023174	0.00025157	0.000243455	0.000250322	0.000229548	0.000243195	Cerebellum	0.00023314	0.000250822	0.000226398	0.000231875	0.000240565	0.000239891	0.000253125	0.000232601	0.000249721		0.876854
Superior Colliculi	0.000187443	0.000188565	0.000178371	0.00018846	0.000214989	0.000227688	0.000247596	0.000233764	0.000202989	0.000226215	Superior Colliculi	0.000204104	0.000205839	0.000178354	0.000176384	0.000200618	0.000211729	0.000205314	0.000193066	0.000237057		0.876854
Ventricles	0.000257291	0.000269753	0.000271504	0.000285261	0.000326593	0.000347597	0.000353981	0.000346379	0.000264008	0.00046465	Ventricles	0.000302673	0.000334032	0.00030951	0.000264626	0.000320213	0.000332182	0.000323956	0.000295587	0.000336628		0.876854
Hypothalamus	0.000151121	0.000148919	0.00013732	0.000161407	0.000185809	0.000210405	0.000223643	0.000204837	0.000161473	0.000236679	Hypothalamus	0.000174159	0.000183979	0.000153441	0.000142002	0.000171452	0.000182551	0.000185464	0.000180157	0.000213746		0.876854
Inferior Colliculi	0.000195349	0.000198896	0.000183589	0.000204732	0.000214104	0.000237901	0.000231586	0.000232177	0.000209124	0.000224614	Inferior Colliculi	0.000217251	0.000225198	0.000192521	0.000194497	0.000222217	0.00021726	0.000225977	0.000198272	0.000242645		0.876854
Central Gray	0.000171151	0.000174585	0.000165762	0.000184703	0.00021141	0.000239831	0.000238275	0.000237052	0.000187715	0.000236086	Central Gray	0.000195575	0.000212118	0.000169508	0.000166596	0.000204209	0.000203958	0.000229228	0.00018651	0.000233546		0.876854
Neocortex	0.000223158	0.000233758	0.000223716	0.000233477	0.000269009	0.000278856	0.000276396	0.000266169	0.000231342	0.000273794	Neocortex	0.000240093	0.000249342	0.000227783	0.000232488	0.000236444	0.000251224	0.00024649	0.000261244	0.000289702		0.876854
Amygdala	0.000198027	0.000208106	0.000193732	0.000206899	0.000255217	0.000265632	0.000269535	0.000246963	0.000208444	0.000276203	Amygdala	0.000222175	0.000238162	0.000206159	0.00021146	0.000220863	0.000228614	0.000229455	0.00024095	0.000266867		0.876854
Olfactory Bulb	0.000178683	0.000196101	0.000191336	0.000188681	0.000233404	0.000246897	0.000259235	0.00022823	0.000190906	0.000264342	Olfactory Bulb	0.000197068	0.000221592	0.000191996	0.000196223	0.000181332	0.000208274	0.000210824	0.000224027	0.000252211		0.876854
Brain Stem	0.000182669	0.000190628	0.000170416	0.000216779	0.000209853	0.000233279	0.000240137	0.000252279	0.000194861	0.000236999	Brain Stem	0.000206007	0.000242254	0.000193602	0.000197142	0.000216154	0.000212794	0.000238687	0.000203372	0.000228998		0.876854
Rest of Midbrain	0.000173718	0.000165168	0.000155337	0.000182185	0.000190002	0.000219851	0.000225448	0.000218325	0.000173723	0.000230907	Rest of Midbrain	0.000189539	0.00020547	0.00016722	0.000159578	0.000191179	0.000194444	0.000206889	0.000174551	0.000225223		0.876854
Basal Forebrain Septum	0.0001711	0.000164087	0.000155631	0.000161562	0.000217278	0.000226893	0.000242628	0.000202978	0.000161811	0.000252732	Basal Forebrain Septum	0.000176623	0.000191339	0.000170767	0.000163627	0.000171974	0.000188746	0.000187823	0.000199223	0.000230586		0.876854
Fimbria	0.000143418	0.000149358	0.000146587	0.00015052	0.000149422	0.000167105	0.000164829	0.000151633	0.000123897	0.000169115	Fimbria	0.000167736	0.00016121	0.000163086	0.000144885	0.00015805	0.000170291	0.00015545	0.000154912	0.000173797		0.876854

## Sheet: Brain FA Values
	Control - FA											cKO - FA
Label & Sample ID	436714	445443	445444	445445	445464	458645	458648	461580	461581	461583	Label & Sample ID	431813	431814	436712	436771	445461	454981	461093	445462	461582		q-value
Hippocampus	0.182134	0.176609	0.160895	0.173829	0.194366	0.186368	0.200518	0.201522	0.16292	0.204482	Hippocampus	0.177326	0.190472	0.169212	0.1844	0.181763	0.171079	0.177657	0.203414	0.203066		>0.999999
CC & Ext Capsule	0.299443	0.338702	0.313246	0.319336	0.364066	0.398501	0.40657	0.396667	0.267419	0.390725	CC & Ext Capsule	0.347526	0.332434	0.331252	0.307245	0.330543	0.337533	0.3503	0.35779	0.398161		0.928578
Caudate Putamen	0.141629	0.133066	0.128996	0.126827	0.160951	0.159322	0.17159	0.158656	0.119488	0.169101	Caudate Putamen	0.132097	0.139086	0.125026	0.123322	0.128742	0.131954	0.138427	0.143687	0.168185		0.610629
Anterior Commisure	0.363197	0.357961	0.354597	0.356806	0.406438	0.450002	0.492175	0.430599	0.282189	0.499506	Anterior Commisure	0.383441	0.37468	0.374833	0.354473	0.379794	0.376577	0.388644	0.41192	0.457047		0.922679
Globus Pallidus	0.288965	0.257257	0.27032	0.244352	0.303991	0.294058	0.32794	0.296895	0.235964	0.327411	Globus Pallidus	0.253295	0.239909	0.244504	0.223964	0.245803	0.241153	0.264966	0.264528	0.271102		0.181547
Internal Capsule	0.527169	0.487723	0.492798	0.494022	0.546396	0.566619	0.590348	0.56142	0.463292	0.581373	Internal Capsule	0.516224	0.496157	0.494551	0.476557	0.502552	0.498183	0.516687	0.516101	0.544828		0.610629
Thalamus	0.198544	0.190139	0.174271	0.190011	0.210221	0.208627	0.220602	0.219285	0.181509	0.219472	Thalamus	0.19107	0.208263	0.174666	0.178729	0.200071	0.194144	0.19657	0.209072	0.21813		0.922679
Cerebellum	0.227424	0.235538	0.221683	0.240889	0.228669	0.238462	0.255015	0.252391	0.238647	0.242463	Cerebellum	0.242098	0.260261	0.224833	0.242723	0.248184	0.246586	0.257213	0.231105	0.249356		0.610629
Superior Colliculi	0.179758	0.164666	0.149992	0.165502	0.163971	0.155034	0.161783	0.156451	0.169186	0.165646	Superior Colliculi	0.167479	0.17372	0.155602	0.165573	0.166731	0.158802	0.159473	0.175612	0.161167		0.922679
Ventricles	0.177245	0.172464	0.171712	0.164478	0.156319	0.163422	0.158469	0.16611	0.163087	0.13629	Ventricles	0.177641	0.164037	0.180284	0.169	0.165487	0.158138	0.17502	0.185475	0.175136		0.610629
Hypothalamus	0.167798	0.144023	0.139028	0.158948	0.162645	0.160494	0.166251	0.165666	0.165293	0.174087	Hypothalamus	0.14675	0.171901	0.144867	0.14558	0.164644	0.149612	0.15959	0.169366	0.168888		0.922679
Inferior Colliculi	0.23137	0.22648	0.213344	0.221464	0.221038	0.20343	0.216018	0.220781	0.214481	0.195015	Inferior Colliculi	0.224758	0.221109	0.207769	0.217818	0.225758	0.217316	0.215037	0.224329	0.207763		0.922679
Central Gray	0.159409	0.154754	0.130782	0.163394	0.147487	0.148314	0.15531	0.161908	0.154619	0.143115	Central Gray	0.143966	0.17386	0.129901	0.148054	0.164403	0.156539	0.150894	0.14909	0.157848		>0.999999
Neocortex	0.126083	0.122185	0.109963	0.11649	0.149911	0.144786	0.153387	0.14808	0.116427	0.157545	Neocortex	0.11625	0.124795	0.113226	0.119943	0.118719	0.115079	0.120734	0.142298	0.155751		0.610629
Amygdala	0.136705	0.129929	0.116965	0.129837	0.162034	0.172553	0.1749	0.170485	0.144361	0.191602	Amygdala	0.132694	0.150044	0.121756	0.131369	0.1414	0.126975	0.163222	0.159774	0.18229		0.920808
Olfactory Bulb	0.174587	0.147768	0.143386	0.1457	0.191299	0.184139	0.215314	0.191314	0.145817	0.239132	Olfactory Bulb	0.151637	0.179888	0.147616	0.148103	0.14474	0.150148	0.162756	0.177431	0.197893		0.610629
Brain Stem	0.255548	0.241629	0.248831	0.278167	0.258069	0.264432	0.263211	0.28008	0.262416	0.268255	Brain Stem	0.250342	0.285583	0.238371	0.239624	0.273577	0.260694	0.270792	0.273587	0.267895		>0.999999
Rest of Midbrain	0.244003	0.244695	0.226895	0.263984	0.251892	0.259731	0.266923	0.284727	0.248733	0.267241	Rest of Midbrain	0.236789	0.26814	0.219738	0.220276	0.261479	0.235674	0.263664	0.242426	0.260132		0.610629
Basal Forebrain Septum	0.172372	0.145064	0.140287	0.140539	0.193907	0.188486	0.200876	0.18392	0.156268	0.194338	Basal Forebrain Septum	0.155697	0.171633	0.144021	0.145276	0.158618	0.146416	0.159965	0.193845	0.197617		0.920808
Fimbria	0.483174	0.456734	0.456502	0.455409	0.482307	0.529006	0.547987	0.524416	0.391916	0.50879	Fimbria	0.478863	0.4792	0.448994	0.425237	0.45983	0.462212	0.473817	0.494069	0.510495		0.920808

## Sheet: Brain RD
	Control - AD											cKO - AD
Label & Sample ID	436714	445443	445444	445445	445464	458645	458648	461580	461581	461583	Label & Sample ID	431813	431814	436712	436771	445461	454981	461093	445462	461582		q-value
Hippocampus	0.000222561	0.000224475	0.00022655	0.00023334	0.000254627	0.000270643	0.000263952	0.000243188	0.000225977	0.000261128	Hippocampus	0.00023328	0.000243795	0.000218619	0.000214855	0.000232529	0.00024028	0.000236354	0.000237031	0.000254461		0.945073
CC & Ext Capsule	0.000142106	0.00013337	0.000136741	0.000138514	0.000147524	0.000157758	0.000155419	0.000140567	0.000133599	0.000161762	CC & Ext Capsule	0.000140331	0.000140188	0.000130656	0.000135062	0.000137073	0.000145718	0.000143544	0.00014054	0.000155361		0.945073
Caudate Putamen	0.000200554	0.000196721	0.000178232	0.000192757	0.000239495	0.000245018	0.000240326	0.000222205	0.000185514	0.000252892	Caudate Putamen	0.000201589	0.000205539	0.000198479	0.000200341	0.00019476	0.000207002	0.000205647	0.000234201	0.000247342		0.945073
Anterior Commisure	0.000111853	0.000114919	0.000109067	0.000113154	0.000131437	0.000136019	0.000135719	0.000121839	0.000109206	0.000141871	Anterior Commisure	0.000113403	0.000116157	0.000111257	0.000109226	0.000107271	0.000123261	0.0001205	0.000117894	0.000131201		0.945073
Globus Pallidus	0.000154796	0.000145316	0.000133526	0.000144098	0.000179516	0.000179278	0.000184475	0.000161544	0.000138851	0.000188183	Globus Pallidus	0.000153976	0.00015812	0.000146506	0.000144877	0.000150399	0.000157435	0.000152226	0.000165609	0.000173616		0.945073
Internal Capsule	9.91919e-05	9.92129e-05	9.36051e-05	9.84235e-05	0.000106495	0.000105801	0.00010832	0.000101353	9.45446e-05	0.000108784	Internal Capsule	0.000102446	0.000103111	9.76011e-05	9.89323e-05	9.78528e-05	0.000105073	9.85134e-05	0.000106017	0.000106934		0.945073
Thalamus	0.000177125	0.00016941	0.000160181	0.000168096	0.000194373	0.000202541	0.00020357	0.000193497	0.000170104	0.000207317	Thalamus	0.000181888	0.000184663	0.000167254	0.000158663	0.000177758	0.000183607	0.0001827	0.000182933	0.000206347		0.945073
Cerebellum	0.000196431	0.00020244	0.000193695	0.000205464	0.000204566	0.000219683	0.000210197	0.000216818	0.000200854	0.000212145	Cerebellum	0.000202973	0.000216522	0.000200238	0.000202411	0.000209205	0.000208787	0.000218527	0.000204885	0.000216764		0.945073
Superior Colliculi	0.000170437	0.00017304	0.000165134	0.000172929	0.000197351	0.000210324	0.000227827	0.000215889	0.000185941	0.00020747	Superior Colliculi	0.000187225	0.00018809	0.000164839	0.000162136	0.000184069	0.00019554	0.000189107	0.000176555	0.000218233		0.945073
Ventricles	0.000236323	0.000248646	0.000250363	0.000263807	0.000303665	0.000323246	0.000329302	0.000321303	0.000243804	0.000435958	Ventricles	0.000277108	0.000309799	0.000283482	0.000244096	0.000297058	0.000308317	0.000299504	0.000271462	0.00031046		0.945073
Hypothalamus	0.000138418	0.000138063	0.000127714	0.000148131	0.000170854	0.000193321	0.000204711	0.000187709	0.000148119	0.000215859	Hypothalamus	0.00016133	0.000167838	0.000142405	0.000131769	0.000157033	0.00016896	0.00017054	0.000164942	0.00019582		0.945073
Inferior Colliculi	0.000173877	0.000177182	0.000165035	0.000183014	0.000191584	0.000214594	0.00020746	0.000207239	0.000187792	0.000203665	Inferior Colliculi	0.000193891	0.00020163	0.000173744	0.000174684	0.000198179	0.000194931	0.000202177	0.000177305	0.000218393		0.945073
Central Gray	0.000157557	0.000160996	0.000154942	0.000169519	0.000195722	0.000221995	0.000219391	0.000217605	0.000173369	0.000219178	Central Gray	0.00018145	0.000193639	0.000158617	0.000154537	0.000187372	0.000188246	0.000211732	0.000172698	0.000214982		0.945073
Neocortex	0.000208577	0.000219033	0.000210998	0.000219246	0.000248002	0.000258113	0.000254396	0.000245807	0.000217418	0.000251248	Neocortex	0.00022571	0.000233222	0.000214541	0.000218218	0.000221934	0.000236497	0.000231337	0.000242126	0.00026647		0.945073
Amygdala	0.000184242	0.00019467	0.000182437	0.000193354	0.000234425	0.000242377	0.00024546	0.00022544	0.000193198	0.00024862	Amygdala	0.000207136	0.000219896	0.000193537	0.000197031	0.000205036	0.000213991	0.000210366	0.000221053	0.000241943		0.945073
Olfactory Bulb	0.000163095	0.000181615	0.000177771	0.00017478	0.00020964	0.000222666	0.000229155	0.000204988	0.000176956	0.000229513	Olfactory Bulb	0.000181829	0.00020018	0.000178007	0.000181603	0.000168143	0.000192511	0.000193209	0.000203157	0.000225703		0.945073
Brain Stem	0.000157194	0.000165926	0.000147439	0.000184109	0.000181062	0.00019934	0.000205251	0.000213025	0.000166413	0.000202681	Brain Stem	0.000177451	0.000204741	0.000168886	0.000172222	0.000183039	0.000182419	0.000203823	0.000172724	0.000195196		0.945073
Rest of Midbrain	0.000150703	0.000143341	0.00013656	0.000156079	0.000164276	0.000188864	0.000192595	0.000184342	0.000150647	0.000197551	Rest of Midbrain	0.00016534	0.00017608	0.000147515	0.000140988	0.000164287	0.000170187	0.000177574	0.000151871	0.000193801		0.945073
Basal Forebrain Septum	0.000156437	0.000152118	0.000144855	0.000150102	0.000195998	0.000204988	0.000217287	0.000183977	0.000149422	0.000227231	Basal Forebrain Septum	0.000162821	0.000174712	0.000158592	0.000151621	0.000158123	0.000174929	0.00017274	0.000179796	0.000207202		0.945073
Fimbria	0.000102866	0.000109247	0.000107413	0.000110531	0.000108503	0.000113535	0.000110679	0.00010391	9.64766e-05	0.000120945	Fimbria	0.000119663	0.000116215	0.000120452	0.000109793	0.000115607	0.000123888	0.000111974	0.000110338	0.000120556		0.197631

## Sheet: Hippocampus AD
	Control - FA											cKO - FA
Label & Sample ID	436714	445443	445444	445445	445464	458645	458648	461580	461581	461583	Label & Sample ID	431813	431814	436712	436771	445461	454981	461093	445462	461582		q-value
CA1 Pyramidal Cell Layer	0.000373736	0.00037175	0.000373538	0.00039932	0.000346036	0.000422027	0.000436307	0.00038941	0.000337965	0.000417622	CA1 Pyramidal Cell Layer	0.000402214	0.000411391	0.000372269	0.000367188	0.00039618	0.00039256	0.000377949	0.000412066	0.000402309		0.810658
CA1 Oriens Layer	0.000294141	0.000337817	0.000350959	0.000352201	0.000315315	0.000389228	0.000387377	0.000358685	0.0003212	0.000378397	CA1 Oriens Layer	0.000347796	0.000362516	0.000332737	0.000317777	0.000353748	0.000368191	0.000347951	0.000361777	0.000375195		0.856479
CA1 Lacunosum Moleculare Layer	0.000266379	0.000266793	0.000254653	0.000264104	0.000302898	0.000318716	0.00031576	0.000289398	0.000260398	0.000314536	CA1 Lacunosum Moleculare Layer	0.000277485	0.000312761	0.000269874	0.000297444	0.000290009	0.000294705	0.000272307	0.000313056	0.000312535		0.810658
CA1 Radiatum Layer	0.00034188	0.000327284	0.000323196	0.000331868	0.00034501	0.000371434	0.000386696	0.000343513	0.000297102	0.000368758	CA1 Radiatum Layer	0.000358699	0.000381986	0.000337162	0.000357755	0.000356277	0.000349218	0.000327734	0.000382102	0.000372454		0.810658
CA2 Pyramidal Cell Layer	0.000372661	0.000384791	0.000386979	0.000405377	0.000357741	0.000410406	0.000425218	0.000388435	0.000341462	0.000423121	CA2 Pyramidal Cell Layer	0.000360697	0.000388835	0.000345424	0.000366714	0.000380441	0.000361572	0.000375187	0.000422326	0.000397356		0.810658
CA2 Oriens Layer	0.000291295	0.000331294	0.000347225	0.000350117	0.000325749	0.000391463	0.000392098	0.000359194	0.000322626	0.000387794	CA2 Oriens Layer	0.00031391	0.000334882	0.000312342	0.000319619	0.000332056	0.000338406	0.000339839	0.000352286	0.000372086		0.810658
CA2 Radiatum Layer	0.000321748	0.000346165	0.000341057	0.000344047	0.000345008	0.000361681	0.000370357	0.000336804	0.000294517	0.000367567	CA2 Radiatum Layer	0.000325224	0.000347493	0.000308471	0.00034461	0.000338409	0.000318965	0.00032009	0.000380096	0.000363511		0.810658
CA3 Pyramidal Layer (Inner)	0.00033988	0.000299258	0.000285462	0.000326295	0.000334038	0.000390548	0.000365971	0.000359233	0.000317559	0.000364998	CA3 Pyramidal Layer (Inner)	0.000328921	0.00035056	0.000290558	0.000296468	0.000331858	0.000326871	0.000335251	0.00036179	0.000363921		0.810658
CA3 Pyramidal Layer (Outer)	0.000322951	0.000280074	0.000274925	0.000300856	0.000294692	0.000395349	0.000385024	0.000365517	0.000293792	0.000383843	CA3 Pyramidal Layer (Outer)	0.000307469	0.000329535	0.000279773	0.000285895	0.000316125	0.0003084	0.000325359	0.000376482	0.000362343		0.810658
CA3 Oriens Layer	0.000281267	0.000267368	0.000266537	0.00028927	0.000295406	0.000342324	0.000334607	0.000317455	0.000269217	0.000339645	CA3 Oriens Layer	0.00028472	0.000298198	0.000265838	0.000266829	0.000283248	0.000291788	0.000291536	0.000303009	0.000335718		0.810658
CA3 Radiatum Layer	0.000273773	0.000282425	0.000265796	0.000284521	0.000307707	0.000347308	0.00033849	0.00031489	0.000265753	0.000336777	CA3 Radiatum Layer	0.000272849	0.000300572	0.000259625	0.000275232	0.000278218	0.000279893	0.000280028	0.000326232	0.000336582		0.810658
Stratum Lucidum	0.000298727	0.000277199	0.00026338	0.000288016	0.000305536	0.000373123	0.000362928	0.000341582	0.000279528	0.000362097	Stratum Lucidum	0.000289993	0.000316611	0.000267896	0.000279826	0.00029763	0.000294432	0.000307521	0.000357665	0.000351883		0.810658
Molecular layer of Dentate Gyrus	0.00028162	0.000280946	0.000268724	0.000290235	0.000290128	0.00035469	0.000362465	0.000336704	0.000293496	0.000376576	Molecular layer of Dentate Gyrus	0.000278453	0.000306972	0.000254267	0.000254167	0.000280613	0.000287343	0.000298817	0.000288555	0.000337549		0.810658
Granule Layer of Dentate Gyrus	0.00035127	0.000347514	0.000343942	0.000356458	0.000295399	0.000397856	0.000393396	0.000371537	0.000336609	0.000399009	Granule Layer of Dentate Gyrus	0.000327762	0.000344671	0.000294659	0.000284687	0.000318313	0.00031122	0.000338758	0.000329595	0.000367055		0.289923
Polymorph Layer of Dentate Gyrus	0.000310083	0.000310713	0.000304602	0.000317331	0.000307763	0.000353388	0.000344497	0.000335803	0.000304275	0.000347513	Polymorph Layer of Dentate Gyrus	0.000325349	0.000348215	0.000303227	0.000296776	0.000321961	0.000323295	0.000317482	0.000331725	0.000345503		>0.999999

[truncated: 5 more sheets: Hippocampus ADC, Hippocampal FA Values, Hippocampus RD, Diencephalon FA Values, Neocortex FA Values]
